# Supplementary material for: Biostimulation of Bacteria in Liquid Culture for Identification of New Antimicrobial Compounds
Source: Pharmaceuticals (Basel). 2021 Nov 27;14(12):1232. doi: 10.3390/ph14121232 (PMC8706287; doi:10.3390/ph14121232)
Supplement: Supplementary file 1 [file pharmaceuticals-14-01232-s001.zip]

Archive with 6 entries (6 files):
- Supplementary 1 - revised.pdf
- Supplementary 2_proof read.xlsx
- Supplementary 3.xlsx
- Supplementary 4.pdf
- Supplementary 5_proof read.xlsx
- Supplementary 6.xlsx
