# Supplementary material for: Biostimulation of Bacteria in Liquid Culture for Identification of New Antimicrobial Compounds
Source: Pharmaceuticals (Basel). 2021 Nov 27;14(12):1232. doi: 10.3390/ph14121232 (PMC8706287; doi:10.3390/ph14121232)
Supplement: Supplementary file 1 [file pharmaceuticals-14-01232-s001.zip › Supplementary 2_proof read.xlsx]

## Sheet: Table S1
	Table S1.	Peptides that have been detected in electrophoresis gel bands from protein extracts of 33YE (Bacillus amyloliquefaciens)
	Accession no	Band 1	Molecular weight (kDa)	Rank	Sequence aboundance		Status (based on gel size and aboundance)
	WP_058906263	Thioredoxin	11.44	2	82		Accepted
	AFJ62456	Non-specific DNA-binding protein Hbs	10.2	3	62		Not accepted
	WP_003154654	Phosphocarrier protein HPr	9.19	4	127		Not accepted
	WP_076983545	Septation protein SpoVG	11.77	5	32		Accepted
	WP_017418614	Hypothetical protein	8.36	7	57		Not accepted
	WP_045206843	Thioredoxin	12.36	8	28		Accepted
	WP_003156436	50S ribosomal protein L7/L12	12.75	9	12		Accepted
	WP_003155970	10 kDa Co-chaperone	10.18	10	46		Not accepted
		Band 2
	WP_017418614	Hypothetical protein	8.36	1	37		Not accepted
	KJD52277	Phosphocarrier protein HPr	9.28	3	46		Accepted
	AFJ62456	Non-specific DNA-binding protein Hbs	10.2	4	11		Accepted
	WP_003155970	10 kDa Co-chaperone	10.18	5	11		Accepted
	WP_032872892	Antibiotic biosynthesis monooxygenase	10.98	6	8		Not accepted
	WP_003156436	50S ribosomal protein L7/L12	12.75	7	10		Not accepted
	WP_003155376	Cold-shock protein	7.25	8	26		Not accepted
	AFJ63353	Hypothetical protein YukE	9.47	9	19		Accepted
		Band 3
	KJD52698	Cold-shock protein	6.69	2	115		Not accepted
	WP_015418116	ESAT-6-like protein (WXG100 type VII secretion target)	11.05	5	28		Not accepted
	WP_017418614	Hypothetical protein	8.36	6	21		Accepted
	WP_063174471	4-oxalocrotonate tautomerase	7.03	7	8*		Not accepted
	AFJ62456	Non-specific DNA-binding protein Hbs	10.2	9	7		Not accepted
		Band 4
	WP_003154654	Phosphocarrier protein HPr	9.18	1	4		Not accepted
	WP_003155376	Cold-shock protein	7.25	2	5		Accepted
		* Peptides with number of detection bellow 10 have not considered as a high abundance peptide
	Accession no	Summary of accepted peptides	Molecular weight (kDa)
	WP_058906263	Thioredoxin	11.44
	WP_076983545	Septation protein SpoVG	11.77
	WP_045206843	Thioredoxin	12.36
	WP_003156436	50S ribosomal protein L7/L12	12.75
	KJD52277	Phosphocarrier protein HPr	9.28
	AFJ62456	Non-specific DNA-binding protein Hbs	10.2
	WP_003155970	10 kDa Co-chaperone	10.18
	AFJ63353	Hypothetical protein YukE	9.47
	WP_017418614	Hypothetical protein	8.36
	WP_003155376	Cold-shock protein	7.25

## Sheet: Table S2
	Table S2-1.	Peptides that have been detected in electrophoresis gel bands from protein extracts of 32L, 33LM, and 35LM (Bacillus pumilus)
	Accession no	Band 1	Molecular weight (kDa)	Rank	Sequence aboundance		Status (based on gel size and aboundance)
	WP_099680996	Non-specific DNA-binding protein Hbs	9.83	1	71		Not accepted
	WP_081298186	Septation protein SpoVG	11.64	2	40		Accepted
	WP_003216330	Thioredoxin	11.34	4	98		Accepted
	WP_137055473	10 kDa Co-chaperone	10.12	6	38		Not accepted
	WP_003211078	Phosphocarrier protein HPr	9.12	8	82		Not accepted
	WP_111911318	Thioredoxin	12.62	9	17		Accepted
	WP_012009940	50S ribosomal protein L19	13.35	10	14		Not accepted
		Band 2
	WP_144500137	Phosphocarrier protein HPr	9.12	1	49		Accepted
	WP_081298186	Septation protein SpoVG	11.64	5	11		Not accepted
	WP_034318894	Transcription attenuation protein MtrB	8.32	6	11		Not accepted
	WP_099679368	Initiation factor IF-1	8.17	7	25		Not accepted
	WP_099680996	Non-specific DNA-binding protein Hbs	9.83	8	14		Accepted
		Band 3
	WP_144500137	Phosphocarrier protein HPr	9.12	4	9		Accepted
	WP_008349061	Cold-shock protein	7.27	5	74		Accepted
	WP_137055473	10 kDa Co-chaperone	10.12	6	15		Not accepted
	WP_003211269	RNA-binding protein Hfq	8.49	8	7*		Not accepted
	WP_099680996	Non-specific DNA-binding protein Hbs	9.83	9	7		Not accepted
	WP_024425625	Hypothetical protein	11.95	11	11		Not accepted
		Band 4
	WP_008349061	Cold shock protein CspB	7.31	1	3		Not accepted
		* Peptides with number of detection bellow 10 have not considered as a high abundance peptide
	Table S2-2.	Peptides that have been detected in electrophoresis gel bands from protein extracts of 44YE (Bacillus pumilus)
	Accession no	Band 1	Molecular weight (kDa)	Rank	Sequence aboundance		Status (based on gel size and aboundance)
	WP_003215863	Non-specific DNA-binding protein Hbs	9.83	1	105		Not accepted
	WP_081298186	Septation protein SpoVG	11.64	3	49		Accepted
	WP_003216330	Thioredoxin	11.34	4	97		Accepted
	WP_144500137	Phosphocarrier protein HPr	9.12	6	100		Not accepted
	WP_144468957	Thioredoxin	12.57	7	26		Accepted
		Band 2
	WP_144500137	Phosphocarrier protein HPr	9.12	1	96		Accepted
	WP_081298186	Septation protein SpoVG	11.64	3	24		Not accepted
	WP_003215863	Non-specific DNA-binding protein Hbs	9.83	5	38		Accepted
	OLP63399	50S ribosomal protein L7/L12	12.72	6	22		Not accepted
	WP_024426730	10 kDa Co-chaperone	10.15	10	32		Accepted
		Band 3
	WP_144500137	Phosphocarrier protein HPr	9.46	1	32		Not accepted
	WP_008349061	Cold-shock protein	7.27	3	13		Accepted
	OLP63399	50S ribosomal protein L7/L12	12.72	4	11		Not accepted
	WP_003214120	10 kDa Co-chaperone	10.18	7	21		Not accepted
	WP_003216330	Thioredoxin	11.34	8	7*		Not accepted
	WP_099680996	Non-specific DNA-binding protein Hbs	9.83	10	12		Not accepted
		* Peptides with number of detection bellow 10 have not considered as a high abundance peptide
	Accession no	Summary of accepted peptides	Molecular weight (kDa)
	WP_081298186	Septation protein SpoVG	11.64
	WP_003216330	Thioredoxin	11.34
	WP_111911318	Thioredoxin	12.62
	WP_144500137	Phosphocarrier protein HPr	9.12
	WP_099680996	Non-specific DNA-binding protein Hbs	9.83
	WP_008349061	Cold-shock protein	7.27
	WP_144468957	Thioredoxin	12.57
	WP_024426730	10 kDa Co-chaperone	10.15

## Sheet: Table S3
	Table S3-1.	Peptides that have been detected in electrophoresis gel bands from protein extracts of 10th (Bacillus safensis)
	Accession no	Band 1	Molecular weight (kDa)	Rank	Sequence aboundance		Status (based on gel size and aboundance)
	WP_003211078	Phosphocarrier protein HPr	9.13	3	80		Not accepted
	WP_024426730	10 kDa Co-chaperone	10.15	4	36		Not accepted
	WP_111292670	Septation protein SpoVG	11.07	5	12		Accepted
	WP_095409236	Thioredoxin	11.31	6	33		Accepted
	WP_003215863	Non-specific DNA-binding protein Hbs	9.83	7	22		Not accepted
		Band 2
	WP_003211078	Phosphocarrier protein HPr	9.13	1	61		Accepted
	WP_003217190	Initiation factor IF-1	8.17	7	18		Not accepted
	WP_024422747	Cold-shock protein	7.3	8	37		Not accepted
	KIL15198	Hypothetical protein B4129_2102	8.68	9	8*		Not accepted
	WP_003217155	50S ribosomal protein L29	7.73	10	4		Not accepted
		Band 3
	WP_008349061	Cold-shock protein	7.27	1	68		Accepted
	WP_041115996	10 kDa Co-chaperone	10.13	2	9		Not accepted
	WP_003211078	Phosphocarrier protein HPr	9.13	3	8		Not accepted
	WP_024424088	RNA-binding protein Hfq	8.5	4	7		Not accepted
	WP_003217155	50S ribosomal protein L29	7.73	5	6		Not accepted
	WP_003212254	DUF1797 protein	9.26	6	5		Not accepted
	WP_003217023	30S ribosomal protein S13	13.77	7	5		Not accepted
	KIL17353	hypothetical protein B4129_0062	13.27	8	4		Not accepted
	WP_034283902	50S ribosomal protein L11	15.22	10	3		Not accepted
		* Peptides with number of detection bellow 10 have not considered as a high abundance peptide
	Table S3-2.	Peptides that have been detected in electrophoresis gel bands from protein extracts of 35YE (Bacillus safensis)
	Accession no	Band 1	Molecular weight (kDa)	Rank	Sequence aboundance		Status (based on gel size and aboundance)
	WP_003215863	Non-specific DNA-binding protein Hbs	9.83	1	85		Not accepted
	WP_111292670	Septation protein SpoVG	11.07	3	40		Accepted
	WP_095409236	Thioredoxin	11.31	4	87		Accepted
	WP_041115996	10 kDa Co-chaperone	10.13	5	45		Not accepted
	WP_003211078	Phosphocarrier protein HPr	9.13	6	93		Not accepted
	WP_034622592	Thioredoxin	12.33	7	21		Accepted
		Band 2
	WP_003211078	Phosphocarrier protein HPr	9.13	1	78		Accepted
	WP_041115996	10 kDa Co-chaperone	10.13	3	28		Accepted
	WP_111292670	Septation protein SpoVG	11.7	6	14		Not accepted
	WP_008345418	50S ribosomal protein L7/L12	12.64	8	21		Not accepted
	WP_095409236	Thioredoxin	11.31	10	12		Not accepted
		Band 3
	WP_008349061	Cold-shock protein	7.27	2	102		Accepted
	WP_003211078	Phosphocarrier protein HPr	9.13	3	15		Not accepted
	WP_041115996	10 kDa Co-chaperone	10.13	4	8*		Not accepted
	WP_003212254	DUF1797 protein	9.26	8	8		Not accepted
	WP_044333875	30S ribosomal protein S13	13.79	9	9		Not accepted
	WP_003217155	50S ribosomal protein L29	7.73	10	10		Accepted
		* Peptides with number of detection bellow 10 have not considered as a high abundance peptide
	Accession no	Summary of accepted peptides	Molecular weight (kDa)
	WP_111292670	Septation protein SpoVG	11.07
	WP_095409236	Thioredoxin	11.31
	WP_003211078	Phosphocarrier protein HPr	9.13
	WP_008349061	Cold-shock protein	7.27
	WP_003217155	50S ribosomal protein L29	7.73
	WP_034622592	Thioredoxin	12.33
	WP_041115996	10 kDa Co-chaperone	10.13

## Sheet: Table S4
	Table S4-1.	Peptides that have been detected in electrophoresis gel bands from protein extracts of 45YE (Bacillus methylotrophicus)
	Accession no	Band 1	Molecular weight (kDa)	Rank	Sequence aboundance		Status (based on gel size and aboundance)
	WP_003153447	Non-specific DNA-binding protein Hbs	9.89	2	51		Not accepted
	WP_004392977	30S ribosomal protein S6	11.07	3	30		Accepted
	WP_003154654	Phosphocarrier protein HPr	9.19	6	101		Not accepted
	WP_003155970	10 kDa Co-chaperone	10.18	8	41		Not accepted
	WP_085342237	Thioredoxin	11.42	10	59		Accepted
		Band 2
	WP_003155970	10 kDa Co-chaperone	10.18	2	15		Accepted
	WP_020955377	Cold shock protein CspC	7.36	4	42		Not accepted
	QAR55220	50S ribosomal protein L29	8.19	5	25		Not accepted
	WP_003154654	Phosphocarrier protein HPr	9.19	7	13		Accepted
	WP_004392977	30S ribosomal protein S6	11.07	8	9*		Not accepted
	WP_003153449	Transcription attenuation protein MtrB	8.26	10	11		Not accepted
		Band 3
	WP_003155376	Cold-shock protein	7.25	1	132		Accepted
	QAR55220	50S ribosomal protein L29	8.19	2	44		Accepted
	TNU89418	10 kDa Co-chaperone	10.53	5	13		Not accepted
	WP_003156143	Cold shock protein CspC	7.37	6	33		Accepted
	WP_003154613	DUF1797 protein	9.26	8	20		Not accepted
		* Peptides with number of detection bellow 10 have not considered as a high abundance peptide
	Table S4-2.	Peptides that have been detected in electrophoresis gel bands from protein extracts of 46YE (Bacillus methylotrophicus)
	Accession no	Band 1	Molecular weight (kDa)	Rank	Sequence aboundance		Status (based on gel size and aboundance)
	WP_003154654	Phosphocarrier protein HPr	9.19	2	166		Not accepted
	WP_003153447	Non-specific DNA-binding protein Hbs	9.89	3	73		Accepted
	WP_085342237	Thioredoxin	11.42	4	98		Accepted
	WP_004264660	Septation protein SpoVG	8.97	5	47		Not accepted
	WP_003155970	10 kDa Co-chaperone	10.18	10	51		Accepted
		Band 2
	WP_003155970	10 kDa Co-chaperone	10.18	2	30		Accepted
	WP_004392977	30S ribosomal protein S6	11.07	4	22		Not accepted
	WP_095273134	Antibiotic biosynthesis monooxygenase	10.97	6	28		Not accepted
	WP_003154654	Phosphocarrier protein HPr	9.19	7	36		Accepted
	WP_004264660	Septation protein SpoVG	9.77	8	17		Accepted
		Band 3
	WP_003155376	Cold-shock protein	7.25	1	112		Accepted
	WP_003155970	10 kDa Co-chaperone	10.18	2	19		Not accepted
	QAR55220	50S ribosomal protein L29	8.19	3	27		Accepted
	WP_003152013	ESAT-6-like protein (WXG100 type VII secretion target)	11.05	4	27		Not accepted
	WP_003154654	Phosphocarrier protein HPr	9.19	7	15		Not accepted
	WP_003153447	Non-specific DNA-binding protein Hbs	9.89	10	10		Not accepted
	Accession no	Summary of accepted peptides	Molecular weight (kDa)
	WP_004392977	30S ribosomal protein S6	11.07
	WP_085342237	Thioredoxin	11.42
	WP_003155970	10 kDa Co-chaperone	10.18
	WP_003154654	Phosphocarrier protein HPr	9.19
	WP_003155376	Cold-shock protein	7.25
	QAR55220.1	50S ribosomal protein L29	8.19
	WP_003156143	Cold shock protein CspC	7.37
	WP_003153447	Non-specific DNA-binding protein Hbs	9.89
	WP_004264660	Septation protein SpoVG	9.77

## Sheet: Table S5
	Table S5.	Peptides that have been detected in electrophoresis gel bands from protein extracts of 9th (Bacillus circulans)
	Accession no	Band 1	Molecular weight (kDa)	Rank	Sequence aboundance		Status (based on gel size and aboundance)
	WP_003153447	Non-specific DNA-binding protein Hbs	9.89	2	70		Not accepted
	AFU16185	Septation protein SpoVG	13.22	3	34		Not accepted
	WP_003184189	Thioredoxin	11.43	4	118		Accepted
	WP_017418614	Hypothetical protein	8.36	5	53		Not accepted
	WP_016203034	DNA-binding protein	9.69	7	50		Not accepted
	WP_128992743	phosphocarrier protein HPr	9.22	8	170		Not accepted
	WP_007410198	Hypothetical protein	10.72	9	24		Not accepted
	SPT81854	10 kDa chaperonin	10.17	10	37		Not accepted
		Band 2
	WP_017418614	Hypothetical protein	8.36	1	160		Accepted
	WP_032872892	Antibiotic biosynthesis monooxygenase	10.98	3	36		Not accepted
	WP_003152560	Thioredoxin	11.4	4	27		Not accepted
	WP_016204578	Initiation factor IF-1	8.21	5	50		Accepted
	EIF13686	Non-specific DNA-binding protein Hbs	11.1	6	20		Not accepted
	WP_066047720	Cold-shock protein	7.29	8	45		Not accepted
	TRZ38437	RNA-binding protein Hfq	8.84	9	17		Accepted
		Band 3
	WP_017418614	Hypothetical protein	8.36	1	68		Not accepted
	WP_003155376	Cold-shock protein	7.25	2	70		Accepted
	TRZ37788	Cold-shock protein	7.28	4	11		Accepted
	WP_003351417	50S ribosomal protein L29	7.87	6	11		Accepted
	Accession no	Summary of accepted peptides	Molecular weight (kDa)
	WP_003184189	Thioredoxin	11.43
	WP_017418614	Hypothetical protein	8.36
	WP_016204578	Initiation factor IF-1	8.21
	TRZ38437	RNA-binding protein Hfq	8.84
	WP_003155376	Cold-shock protein	7.25
	TRZ37788	Cold-shock protein	7.28
	WP_003351417	50S ribosomal protein L29	7.87

## Sheet: Table S6
	Table S6.	Peptides that have been detected in electrophoresis gel bands from protein extracts of 37LM (Lysinibacillus mangiferihumi)
	Accession no	Band 1	Molecular weight (kDa)	Rank	Sequence aboundance		Status (based on gel size and aboundance)
	WP_032872892	Antibiotic biosynthesis monooxygenase	10.85	1	19		Accepted
	KAB0450245	Septation protein spoVG	10.99	5	38		Accepted
	EIF12937	Phosphocarrier protein HPr	9.55	6	84		Not accepted
	WP_075527432	Thioredoxin	11.36	7	37		Accepted
	KAB0448449	DNA-binding protein	9.64	8	41		Not accepted
		Band 2
	WP_143998686	Cold-shock protein	7.34	2	34		Not accepted
	WP_017418614	Hypothetical protein	8.36	5	76		Accepted
	KAB0447141	Cold-shock protein CspD	7.24	7	31		Not accepted
	KAB0445967	RNA-binding protein Hfq	8.65	8	7*		Accepted
	KAB0447141	Cold-shock protein CspD	7.24	10	18		Not accepted
		* Peptides with number of detection bellow 10 have not considered as a high abundance peptide
	Accession no	Summary of accepted peptides	Molecular weight (kDa)
	WP_032872892	Antibiotic biosynthesis monooxygenase	10.85
	KAB0450245	Septation protein spoVG	10.99
	WP_075527432	Thioredoxin	11.36
	WP_017418614	Hypothetical protein	8.36
	KAB0445967	RNA-binding protein Hfq	8.65

## Sheet: Table S7
	Table S7-1.	Peptides that have been detected in electrophoresis gel bands from protein extracts of 32YE (Sporosarcina aquimarina)
	Accession no	Band 1	Molecular weight (kDa)	Rank	Sequence aboundance		Status (based on gel size and aboundance)
	WP_114924862	10 kDa Co-chaperone	10.23	1	21		Not accepted
	WP_024536337	Septation protein SpoVG	10.71	3	4*		Not accepted
	WP_053434181	Thioredoxin	11.25	4	10		Accepted
		Band 2
	WP_009336662	Septation protein SpoVG	10.75	2	10		Accepted
	WP_114925003	50S ribosomal protein L7/L12	12.56	5	10		Not accepted
	P41018	Cold shock protein CspB	6.3	6	14		Not accepted
		Band 3
	WP_060210432	Cold-shock protein	7.34	2	37		Accepted
		* Peptides with number of detection bellow 10 have not considered as a high abundance peptide
	Table S7-2.	Peptides that have been detected in electrophoresis gel bands from protein extracts of 39YE (Sporosarcina saromensis)
	Accession no	Band 1	Molecular weight (kDa)	Rank	Sequence aboundance		Status (based on gel size and aboundance)
	WP_009332755	Non-specific DNA-binding protein Hbs	9.66	1	59		Not accepted
	WP_009336662	Septation protein SpoVG	10.75	2	43		Not accepted
	WP_053434181	Thioredoxin	11.25	3	66		Accepted
	WP_067407118	DNA-binding protein	9.56	5	56		Not accepted
	WP_067207845	Thioredoxin	11.41	9	30		Accepted
	WP_114925003	50S ribosomal protein L7/L12	12.56	12	5*		Not accepted
	WP_009336580	30S ribosomal protein S19	10.63	14	6		Not accepted
		Band 2
	WP_024536337	Septation protein SpoVG	10.71	1	11		Accepted
	WP_067407118	DNA-binding protein	9.56	2	18		Accepted
	WP_075527843	Cold-shock protein	7.46	7	26		Not accepted
	WP_115363633	50S ribosomal protein L29	7.66	10	6		Not accepted
	CSPB_SPOGL	Cold shock protein CspB	6.3	12	9		Not accepted
		Band 3
	WP_115360830	Cold-shock protein	7.74	1	49		Accepted
	WP_115363633	50S ribosomal protein L29	7.66	4	9		Not accepted
	P41018	Cold shock protein CspB	6.3	5	37		Accepted
		* Peptides with number of detection bellow 10 have not considered as a high abundance peptide
	Accession no	Summary of accepted peptides	Molecular weight (kDa)
	WP_053434181	Thioredoxin	11.25
	WP_067207845	Thioredoxin	11.41
	WP_009336662	Septation protein SpoVG	10.75
	WP_024536337	Septation protein SpoVG	10.71
	WP_067407118	DNA-binding protein	9.56
	WP_060210432	Cold-shock protein	7.34
	WP_115360830	Cold-shock protein	7.74
	P41018	Cold shock protein CspB	6.3

## Sheet: Table S8
	Table S8.	Peptides that have been detected in electrophoresis gel bands from protein extracts of 4YE (Brevibacillus laterosporus)
	Accession no	Band 1	Molecular weight (kDa)	Rank	Sequence aboundance		Status (based on gel size and aboundance)
	WP_003345140	50S ribosomal protein L7/L12	12.4	1	55		Accepted
	WP_113756749	Cold-shock protein	7.38	2	62		Not accepted
		Band 2
	WP_003334330	Cold-shock protein	7.18	1	25		Accepted
	WP_003345140	50S ribosomal protein L7/L12	12.4	2	38		Not accepted
	Accession no	Summary of accepted peptides	Molecular weight (kDa)
	WP_003345140	50S ribosomal protein L7/L12	12.4
	WP_113756749	Cold-shock protein	7.18
