# Supplementary material for: Biostimulation of Bacteria in Liquid Culture for Identification of New Antimicrobial Compounds
Source: Pharmaceuticals (Basel). 2021 Nov 27;14(12):1232. doi: 10.3390/ph14121232 (PMC8706287; doi:10.3390/ph14121232)
Supplement: Supplementary file 1 [file pharmaceuticals-14-01232-s001.zip › Supplementary 3.xlsx]

## Sheet: Larger proteins
	Table S1.	Larger proteins that may have been degraded to small peptides
	Isolate ID	Name	Accession	Detected fragments		Matched region to known protein	Size (kDa)
	9th	DNA-directed RNA polymerase subunit delta	THC36878	FIALSDQTWGLR		QYSQEQ LKQMALVEIA HEIFSEHKKP VPFQELLNEM ISLLGVTKEE LGDRIAQFYT DLNIDGRFIA LSDQTWGLR	8.72
	Bacillus circulans			KPVPFQELLNEMISLLGVTK
				QMALVEIAHEIFSEHK
				QYSQEQLK
	Isolate ID	Name	Accession	Detected fragments		Matched region to known protein	Size (kDa)
	10th	DNA-directed RNA polymerase subunit alpha	WP_003217009	AGINTVQELANKTEEDMMK		VEK EEDQKEKVLE MTIEELDLSV RSYNCLKRAG INTVQELANK TEEDMMKVRN LGRKSLEEVK AKLEELGLGL RKDD	8.91
	Bacillus safensis			AKLEELGLGLR
				KSLEEVK
				VEKEEDQKEK
				VLEMTIEELDLSVR
	Isolate ID	Name	Accession	Detected fragments		Matched region to known protein	Size (kDa)
	32YE	F0F1 ATP synthase subunit beta	WP_149581145	FTQAGSEVSALLGR		IGLFGGAGV GKTVLIQELI NNIAQEHGGI SVFAGVGERT REGNDLFYEM TDSGVITKTA MVFGQMNEPP GARMRVALTG	12.58
	Sporosarcina aquimarina			IGLFGGAGVGK		LTMAEYFRDE QGADVLLFID NIFRFTQAGS EVSALLGR
	Isolate ID	Name	Accession	Detected fragments		Matched region to known protein	Size (kDa)
	33YE	DNA-directed RNA polymerase subunit alpha	KJD54668	AGINTVQELANK		EIMVEK EEDQKEKVLE MTIEELDLSV RSYNCLKRAG INTVQELANK TEEDMMKVRN LGRKSLEEVK AKLEELGLGL R	8.92
	Bacillus amyloliquefaciens			AKLEELGLGLR
				VLEMTIEELDLSVR
				KSLEEVK
	Isolate ID	Name	Accession	Detected fragments		Matched region to known protein	Size (kDa)
	35YE	DNA-directed RNA polymerase subunit alpha	KJD54668	AGINTVQELANKTEEDMMK		IMVEKEEDQ KEKVLEMTIE ELDLSVRSYN CLKRAGINTV QELANKTEED MMKVRNLGRK SLEEVKAKLE ELGLGLR	8.8
	Bacillus safensis			AKLEELGLGLR
				KSLEEVK
				TEEDMMK
				VLEMTIEELDLSVR
		DNA-directed RNA polymerase subunit delta	WP_044330927	FISLGDQR		EYSQEQ LKQMSLVELA YEIFRDSKTP ITFSELIDEI VRLQGIQKSD LDDRLAQFYT DLNIDGRFIS LGDQRWGLRS WYPVDQIEEE	10.86
				LAQFYTDLNIDGR		VQPAVK
				QMSLVELAYEIFR
				SWYPVDQIEEEVQPAVK
				TPITFSELIDEIIR
				EYSQEQLK
	Isolate ID	Name	Accession	Detected fragments		Matched region to known protein	Size (kDa)
	39YE	DNA-directed RNA polymerase subunit alpha	WP_053433175	LEDLGLGLR		IMVEK EEDQKEKVLE MTIEELDLSV RSYNCLKRAG INTVQELANK TEEDMMKVRN LGRKSLEEVK HKLEDLGLGL R	8.85
	Sporosarcina saromensis			VLEMTIEELDLSVR
				AGINTVQELANKTEEDMMK
	Isolate ID	Name	Accession	Detected fragments		Matched region to known protein	Size (kDa)
	44YE, 32LM, 33LM, 35LM	DNA-directed RNA polymerase subunit alpha	WP_144556096	AGINTVQELANKTEEDMMK		IMVEK EEDQKEKVLE MTIEELDLSV RSYNCLKRAG INTVQELANK TEEDMMKVRN LGRKSLEEVK AKLEELGLGL R	8.8
	Bacillus pumilus			AKLEELGLGLR
				VLEMTIEELDLSVR
				VEKEEDQKEK
		Fructose-6-phosphate aldolase	WP_024426351	AGATYVSPFLGR		VKIPMTTD GLKAVKALTD LGIKTNVTLI FSANQALLAA RAGATYVSPF LGRLDDIGQN GLDLISEVKT IFDVHGLDTQ	11.23
				ELAAIAPNITVK		IIAASIRHPQ HVTEAALRGA HIGTMPLK
				LDDIGQNGLDLISEVK
				TIFDVHGLDTQIIAASIR
				TNVTLIFSANQALLAAR
		DNA-directed RNA polymerase subunit delta	WP_117732344	LAQFYTDLNIDGR		SLKEYSQEQ LKQMSLVELA YEIFRDSKTP ITFSELIDEM IRLQGIQKSD LDDRLAQFYT DLNIDGRFIS LGDQRWGLRS WYPVD	9.97
				QMSLVELAYEIFR
	Isolate ID	Name	Accession	Detected fragments		Matched region to known protein	Size (kDa)
	45YE	Elongation factor G	WP_088412308	AMVPLAEMFGYATALR		NPVLL EPIMKVEVVI PEEYMGDIMG DVTSRRGRVE GMEARGNAQV VRAMVPLAEM FGYATALRSN TQGRGTFTMF MDHYEEVPKS IAEEIIKK	10.44
	Bacillus methylotrophicus			GRVEGMEAR
				GTFTMFMDHYEEVPK
				VEGMEAR
				VEVVIPEEYMGDIMGDVTSR
	Isolate ID	Name	Accession	Detected fragments		Matched region to known protein	Size (kDa)
	46YE	DNA-directed RNA polymerase subunit alpha	WP_129003317	AGINTVQELANKTEEDMMK		IMVEK EEDQKEKVLE MTIEELDLSV RSYNCLKRAG INTVQELANK TEEDMMKVRN LGRKSLEEVK AKLEELGLGL R	8.8
	Bacillus methylotrophicus			AKLEELGLGLR
				KSLEEVK
				TEEDMMK
				VEKEEDQKEK
				VLEMTIEELDLSVR
	Isolate ID	Name	Accession	Detected fragments		Matched region to known protein	Size (kDa)
	37LM	DNA-directed RNA polymerase subunit alpha	WP_003217009	AGINTVQELANKTEEDMMK		MVEKEEDQKE KVLEMTIEEL DLSVRSYNCL KRAGINTVQE LANKTEEDMM KVRNLGRKSL EEVKHKLEEL GLGLR	8.75
	Lysinibacillus mangiferihumi			AKLEELGLGLR
				VLEMTIEELDLSVR
