# Supplementary material for: Biostimulation of Bacteria in Liquid Culture for Identification of New Antimicrobial Compounds
Source: Pharmaceuticals (Basel). 2021 Nov 27;14(12):1232. doi: 10.3390/ph14121232 (PMC8706287; doi:10.3390/ph14121232)
Supplement: Supplementary file 1 [file pharmaceuticals-14-01232-s001.zip › Supplementary 5_proof read.xlsx]

## Sheet: Table S1
		Table S1.	Controls that analyzed by GC-MS
		Control name	Compounds	Retention time	Accuracy	Area
		Concentrated LB media	-	-	-	-
		Concentrated LM media	3-Isobutylhexahydropyrrolo[1,2-a]pyrazine-1,4-dione *	16m24s	0.83	507841
			3-Isobutylhexahydropyrrolo[1,2-a]pyrazine-1,4-dione *	20m56s	0.91	315714
			3-Isobutylhexahydropyrrolo[1,2-a]pyrazine-1,4-dione *	22m99s	0.95	603827
		Concentrated YEP media	3-Isobutylhexahydropyrrolo[1,2-a]pyrazine-1,4-dione *	16m21s	0.86	493864
			3-Isobutylhexahydropyrrolo[1,2-a]pyrazine-1,4-dione *	20m56s	0.9	447090
			3-Isobutylhexahydropyrrolo[1,2-a]pyrazine-1,4-dione *	23m00s	0.95	604151
		Concentrated Cmm supernatant	3-Isobutylhexahydropyrrolo[1,2-a]pyrazine-1,4-dione **	13m35s	0.85	22786504
			2-Acetyl-3-methyl-octahydropyrrolo[1,2-a]piperazine-1,4-dione **	15m86s	0.87	713740
			3-Isobutylhexahydropyrrolo[1,2-a]pyrazine-1,4-dione **	18m42s	0.92	18964652
			3-Isobutylhexahydropyrrolo[1,2-a]pyrazine-1,4-dione **	21m18s	0.96	32875474
			3-Isobutylhexahydropyrrolo[1,2-a]pyrazine-1,4-dione **	21m52s	0.85	7949958
		Concentrated Pst supernatant	Benzenemethanol ***	6m45s	0.97	1772824
			1,4-Dioxane-2,6-dimethanol ***	9m54s	0.86	2003238
			Benzyl-2,3,6,7,8,8a-hexahydropyrrolo[1,2-a]pyrazine-1,4-dione ***	18m61s	0.91	2184659
			3,6-Bis(2-methylpropyl)piperazine-2,5-dione ***	22m77s	0.86	920162
			*Are compounds that have been detected in control media			> 5,000,000
			**Are compounds that have been detected in Cmm			< 2,000,000
			**Are compounds that have been detected in Pst

## Sheet: Table S2
		Table S2.	Isolate fractions that have shown inhibition analyzed by GC-MS analysis
		Name of Isolates (ID-Type-Fraction)	Potential AMMs	Retention time	Accuracy	Area
		B. laterosporus (4YE-Loading-Fp)	Acetic acid	5m36s	0.87	79459060
			DMSO	6m42s	0.93	3958401
			3-Isobutylhexahydropyrrolo[1,2-a]pyrazine-1,4-dione *	16m60s	0.84	459360
			3-Isobutylhexahydropyrrolo[1,2-a]pyrazine-1,4-dione **	18m45s	0.93	4968990
		B. laterosporus (4YE-Loading-F2)	DMSO	6m42s	0.97	9605513
			2,3,6,7,8,8a-Hexahydropyrrolo[1,2-a]pyrazine-1,4-dione	20m70s	0.95	340248
		B. laterosporus (4YE-Loading-F3)	DMSO	6m40s	0.97	23522749
			3-Isobutylhexahydropyrrolo[1,2-a]pyrazine-1,4-dione *	16m39s	0.85	8119473
			3-Butyl-6-methylpiperazine-2,5-dione	19m86s	0.83	200598
			3-Isobutylhexahydropyrrolo[1,2-a]pyrazine-1,4-dione *	20m68s	0.88	3637343
			3-Isobutylhexahydropyrrolo[1,2-a]pyrazine-1,4-dione *	23m07s	0.92	3065203
			Octadec-9-enamide	23m30s	0.88	981729
			3-Isobutylhexahydropyrrolo[1,2-a]pyrazine-1,4-dione	23m45s	0.85	1780921
		B. safensis (35YE-Eluent-F8)	DMSO	6m41s	0.91	2426532
			Eicosanol	12m05s	0.95	220934
		B. pumilus (44YE-Eluent-F1)	DMSO	6m40s	0.97	15556254
			3-Isobutylhexahydropyrrolo[1,2-a]pyrazine-1,4-dione *	16m27s	0.83	682045
			3-Isobutylhexahydropyrrolo[1,2-a]pyrazine-1,4-dione *	20m62s	0.89	2013398
			3-Isobutylhexahydropyrrolo[1,2-a]pyrazine-1,4-dione *	23m04s	0.95	1289537
		B. methylotrophicus (45YE-Eluent-F1)	DMSO	6m40s	0.97	22916860
		B. methylotrophicus (46YE-Eluent-F1)	DMSO	6m40s	0.94	9985938
			3-Isobutylhexahydropyrrolo[1,2-a]pyrazine-1,4-dione *	16m28s	0.85	13003279
			3-Butyl-6-methylpiperazine-2,5-dione	19m77s	0.88	1404256
			3-Isobutylhexahydropyrrolo[1,2-a]pyrazine-1,4-dione *	20m62s	0.91	13939641
			3-Isobutylhexahydropyrrolo[1,2-a]pyrazine-1,4-dione *	23m05s	0.95	19127109
			3-Isobutylhexahydropyrrolo[1,2-a]pyrazine-1,4-dione	23m39s	0.84	1961404
		B. pumilus (18M-Eluent-F1)	DMSO	6m40s	0.91	8746088
			3-Isobutylhexahydropyrrolo[1,2-a]pyrazine-1,4-dione **	18m33s	0.84	1032755
		B. pumilus (18M-Loading-Fp)	2.3-Butanediol	5m34s	0.93	11296927
			DMSO	6m40s	0.93	693739
			Propane-1,2,3-triol (Glycerol)	9m69s	0.97	57895012
		B. pumilus (18M-Loading-F2)	DMSO	6m40s	0.96	14594760
			2,3,6,7,8,8a-Hexahydropyrrolo[1,2-a]pyrazine-1,4-dione	20m64s	0.94	1992918
		B. pumilus (18M-Loading-F3)	Eicosanol	12m05s	0.94	471823
			2-Acetyl-3-methyl-octahydropyrrolo[1,2-a]piperazine-1,4-dione	18m46s	0.87	1362930
			Octadec-9-enamide	23m26s	0.91	2215459
		B. pumilus (18M-Washing-FP)	Acetic acid	5m37s	0.86	98907572
			DMSO	6m48s	0.95	139831733
		B. pumilus (18M-Washing-F1)	Acetic Acid	5m36s	0.86	58323810
			DMSO	6m42s	0.91	110846706
		B. pumilus (18M-Washing-F2)	DMSO	6m43s	0.86	101201056
		B. pumilus (18M-Washing-F3)	DMSO	6m41s	0.95	70126147
			2-Acetyl-3-methyl-octahydropyrrolo[1,2-a]piperazine-1,4-dione	18m53s	0.87	3642649
			Octadec-9-enamide	23m30s	0.86	1049344
		B. pumilus (20M-Loading-F1)	DMSO	6m40s	0.9	841432
			Propane-1,2,3-triol (Glycerol)	9m59s	0.94	12030610
		B. pumilus (20M-Loading-F2)	DMSO	6m41s	0.95	14437764
			3-Isobutylhexahydropyrrolo[1,2-a]pyrazine-1,4-dione	16m60s	0.85	581499
			Dihydro-1H-pyrrolizine-3,5(2H,6H)-dione	16m98s	0.85	2411085
			2-Acetyl-3-methyl-octahydropyrrolo[1,2-a]piperazine-1,4-dione	18m81s	0.88	14308603
			1,4,5-triethyltetrazaborole	20m60	0.81	5803664
			2,3,6,7,8,8a-Hexahydropyrrolo[1,2-a]pyrazine-1,4-dione	20m79s	0.86	857666
		B. pumilus (20M-Loading-F3)	DMSO	6m40s	0.97	8737339
			Eicosanol	12m05s	0.95	140910
		B. mojavensis (30LM-Loading-F2)	DMSO	6m40s	0.97	43626882
			2,3,6,7,8,8a-Hexahydropyrrolo[1,2-a]pyrazine-1,4-dione	20m56s	0.93	856797
		B. pumilus (32LM-Loading-FP)	2.3-Butanediol	5m34s	0.98	6879819
			DMSO	6m40s	0.96	1980027
			Propane-1,2,3-triol (Glycerol)	9m68s	0.97	60238882
		B. pumilus (32LM-Loading-F2)	DMSO	6m40s	0.97	22861407
			3-Isobutylhexahydropyrrolo[1,2-a]pyrazine-1,4-dione *	16m25s	0.84	2459132
			3-Isobutylhexahydropyrrolo[1,2-a]pyrazine-1,4-dione *	20m58s	0.85	1455615
			3-Isobutylhexahydropyrrolo[1,2-a]pyrazine-1,4-dione *	23m01s	0.92	611410
		B. pumilus (32LM-Loading-F3)	DMSO	6m40s	0.93	3136269
			Eicosanol	12m05s	0.95	244351
			2-Acetyl-3-methyl-octahydropyrrolo[1,2-a]piperazine-1,4-dione	18m44s	0.87	360753
		B. pumilus (33LM-Loading-F2)	DMSO	6m40s	0.96	8249234
		B. pumilus (33LM-Loading-F3)	DMSO	6m40s	0.94	4858501
			Eicosanol	12m05s	0.96	240368
			2-Acetyl-3-methyl-octahydropyrrolo[1,2-a]piperazine-1,4-dione	18m47s	0.86	2184866
		L. fusiformis (34LM-Eluent-Fp)	DMSO	6m42s	0.97	34981063
		L. fusiformis (34LM-Eluent-F1)	DMSO	6m40s	0.87	51107455
			3-Isobutylhexahydropyrrolo[1,2-a]pyrazine-1,4-dione **	18m26s	0.89	1450810
		L. fusiformis (34LM-Eluent-F3)	DMSO	6m40s	0.87	56237507
			2-Acetyl-3-methyl-octahydropyrrolo[1,2-a]piperazine-1,4-dione	18m46s	0.87	3657807
			Octadec-9-enamide	23m24s	0.87	559782
			2-Acetyl-3-methyl-octahydropyrrolo[1,2-a]piperazine-1,4-dione	23m77s	0.81	515306
		L. fusiformis (34LM-Loading-FP)	2.3-Butanediol	5m34s	0.98	6817309
			DMSO	6m40s	0.97	10155677
			Propane-1,2,3-triol (Glycerol)	9m72s	0.96	97245591
		L. fusiformis (34LM-Loading-F2)	DMSO	6m40s	0.97	27792707
			2,3,6,7,8,8a-Hexahydropyrrolo[1,2-a]pyrazine-1,4-dione	20m53s	0.93	1489575
		L. fusiformis (34LM-Loading-F3)	DMSO	6m40s	0.97	5692788
			Eicosanol	12m05s	0.95	416622
			2-Acetyl-3-methyl-octahydropyrrolo[1,2-a]piperazine-1,4-dione	18m40s	0.88	4788037
			2-Acetyl-3-methyl-octahydropyrrolo[1,2-a]piperazine-1,4-dione	23m77s	0.82	648805
		B. pumilus (35LM-Loading-F2)	DMSO	6m40s	0.93	56571163
		B. pumilus (35LM-Loading-F3)	DMSO	6m40s	0.93	115858591
			2-Acetyl-3-methyl-octahydropyrrolo[1,2-a]piperazine-1,4-dione	18m68s	0.88	17050360
			3-Isobutylhexahydropyrrolo[1,2-a]pyrazine-1,4-dione *	20m70s	0.88	17050360
			3-Isobutylhexahydropyrrolo[1,2-a]pyrazine-1,4-dione *	23m11s	0.9	1942457
			2-Acetyl-3-methyl-octahydropyrrolo[1,2-a]piperazine-1,4-dione	23m89s	0.84	2624404
		L. mangiferihumi (37LM-Loading-FP)	2.3-Butanediol	5m34s	0.93	22133553
			DMSO	6m40s	0.95	28213685
			3-Isobutylhexahydropyrrolo[1,2-a]pyrazine-1,4-dione *	16m48s	0.84	14016070
			3-Isobutylhexahydropyrrolo[1,2-a]pyrazine-1,4-dione *	20m71s	0.94	6646562
			3-Isobutylhexahydropyrrolo[1,2-a]pyrazine-1,4-dione *	23m15s	0.94	6366516
			3-Isobutylhexahydropyrrolo[1,2-a]pyrazine-1,4-dione	23m52s	0.85	9091024
		L. mangiferihumi (37LM-Loading-F2)	DMSO	6m40s	0.96	40066563
			3-Isobutylhexahydropyrrolo[1,2-a]pyrazine-1,4-dione	18m57s	0.87	1209064
		L. mangiferihumi (37LM-Loading-F3)	DMSO	6m40s	0.95	69540625
			2-Acetyl-3-methyl-octahydropyrrolo[1,2-a]piperazine-1,4-dione	18m56s	0.86	2769521
		B. Safensis (10th-Loading-F2)	DMSO	6m40s	0.97	42873089
		B. Safensis (10th-Loading-F3)	DMSO	6m39s	0.93	3783773
			Eicosanol	12m05s	0.95	266028
			2-Acetyl-3-methyl-octahydropyrrolo[1,2-a]piperazine-1,4-dione	18m48s	0.87	8345466
		B. Safensis (10th-Loading-F4)	DMSO	6m40s	0.92	2418050
			Eicosanol	12m05s	0.95	275000
			2,3,6,7,8,8a-Hexahydropyrrolo[1,2-a]pyrazine-1,4-dione	20m54s	0.93	707005
			5-Methylimidazolidine-2,4-dione	20m88s	0.88	204117
		P. peoriae/ polymyxa (14th-Eluent-F1)	DMSO	6m42s	0.97	63700377
			3-Isobutylhexahydropyrrolo[1,2-a]pyrazine-1,4-dione *	16m25s	0.84	12279833
			3-Isobutylhexahydropyrrolo[1,2-a]pyrazine-1,4-dione *	20m59s	0.9	6649164
			3-Isobutylhexahydropyrrolo[1,2-a]pyrazine-1,4-dione *	23m03s	0.94	10123947
			3-Isobutylhexahydropyrrolo[1,2-a]pyrazine-1,4-dione	23m39s	0.85	2147787
		P. peoriae/ polymyxa (14th-Loading-FP)	Acetic Acid	5m36s	0.89	67375492
			DMSO	6m45s	0.98	38041965
			3-Isobutylhexahydropyrrolo[1,2-a]pyrazine-1,4-dione *	16m47s	0.84	32043328
			3-Isobutylhexahydropyrrolo[1,2-a]pyrazine-1,4-dione *	20m70s	0.9	12144096
			3-Isobutylhexahydropyrrolo[1,2-a]pyrazine-1,4-dione *	23m13s	0.94	13118110
			3-Isobutylhexahydropyrrolo[1,2-a]pyrazine-1,4-dione	23m51s	0.86	9615030
		P. peoriae/ polymyxa (14th-Loading-F2)	DMSO	6m41s	0.96	24058832
		P. peoriae/ polymyxa (14th-Loading-F3)	DMSO	6m42	0.96	2871113
			Eicosanol	12m05s	0.94	218528
		K. pneumoniae (44LGF-Eluent-F8)	DMSO	6m40s	0.9	1955791
			Dimethyl palmitamine	7m91s	0.97	3045786
			*Are compounds that have been detected in control media			> 5,000,000
			**Are compounds that have been detected in Cmm			< 2,000,000
