# Supplementary material for: Biostimulation of Bacteria in Liquid Culture for Identification of New Antimicrobial Compounds
Source: Pharmaceuticals (Basel). 2021 Nov 27;14(12):1232. doi: 10.3390/ph14121232 (PMC8706287; doi:10.3390/ph14121232)
Supplement: Supplementary file 1 [file pharmaceuticals-14-01232-s001.zip › Supplementary 6.xlsx]

## Sheet: Table S1
Table S1.	Peptides and corresponding fragmented sequences that were detected in MS/MS
	Name of peptides	Detected fragments	Percentage
	(P)ppGpp synthetase	1	0.070922
	(R,R)-butanediol dehydrogenas	7	0.496454
	1,4-alpha-glucan branching enzyme	1	0.070922
	1,5-anhydro-D-fructose reductase	2	0.141844
	10 kDa chaperonin	306	21.7021
	2,3,4,5-tetrahydropyridine-2,6-dicarboxylate N-acetyltransferase	1	0.070922
	2,3-bisphosphoglycerate-independent phosphoglycerate mutase	1	0.070922
	2-deoxy-D-gluconate 3-dehydrogenase	1	0.070922
	2-hydroxy-6-oxo-6-phenylhexa-2,4-dienoate hydrolase	2	0.141844
	2-oxoglutarate dehydrogenase	1	0.070922
	2-oxoisovalerate dehydrogenase	24	1.70213
	30S ribosomal protein S1	98	6.95035
	30S ribosomal protein S11	2	0.141844
	30S ribosomal protein S12	2	0.141844
	30S ribosomal protein S13	115	8.15603
	30S ribosomal protein S14	1	0.070922
	30S ribosomal protein S15	3	0.212766
	30S ribosomal protein S17	5	0.35461
	30S ribosomal protein S18	4	0.283688
	30S ribosomal protein S19	20	1.41844
	30S ribosomal protein S2	17	1.20567
	30S ribosomal protein S21	1	0.070922
	30S ribosomal protein S3	65	4.60993
	30S ribosomal protein S4	2	0.141844
	30S ribosomal protein S5	26	1.84397
	30S ribosomal protein S6	72	5.10638
	30S ribosomal protein S7	26	1.84397
	30S ribosomal protein S8	35	2.48227
	30S ribosomal protein S9	1	0.070922
	37-kD nucleoid-associated bacterial protein	1	0.070922
	3-hydroxyisobutyrate dehydrogenase	2	0.141844
	3-ketoacyl-ACP reductase	1	0.070922
	3-methylitaconate isomerase	3	0.212766
	3-oxoacyl-(Acyl-carrier-protein) reductase	3	0.212766
	3-oxoacyl-[acyl-carrier protein reductase	2	0.141844
	3-oxoacyl-[acyl-carrier protein] reductase	1	0.070922
	3-oxoacyl-[acyl-carrier-protein] synthase	1	0.070922
	3-oxoacyl-ACP reductase	1	0.070922
	3-phosphoshikimate 1-carboxyvinyltransferase	3	0.212766
	4-carboxymuconolactone decarboxylase	1	0.070922
	4-hydroxy-3-methylbut-2-en-1-yl diphosphate synthase	1	0.070922
	4-hydroxy-3-methylbut-2-enyl diphosphate reductase	1	0.070922
	4-hydroxythreonine-4-phosphate dehydrogenase	1	0.070922
	50S ribosomal protein L1	12	0.851064
	50S ribosomal protein L11	116	8.22695
	50S ribosomal protein L13	14	0.992908
	50S ribosomal protein L14	7	0.496454
	50S ribosomal protein L15	2	0.141844
	50S ribosomal protein L18	2	0.141844
	50S ribosomal protein L19	57	4.04255
	50S ribosomal protein L2	11	0.780142
	50S ribosomal protein L20	55	3.90071
	50S ribosomal protein L21	4	0.283688
	50S ribosomal protein L22	1	0.070922
	50S ribosomal protein L23	2	0.141844
	50S ribosomal protein L25	2	0.141844
	50S ribosomal protein L27	2	0.141844
	50S ribosomal protein L28	1	0.070922
	50S ribosomal protein L29	95	6.73759
	50S ribosomal protein L30	4	0.283688
	50S ribosomal protein L5	10	0.70922
	50S ribosomal protein L7/L12	127	9.00709
	5-dehydro-2-deoxygluconokinase	1	0.070922
	5-methyltetrahydropteroyltriglutamate--homocysteine methyltransferase	7	0.496454
	6,7-dimethyl-8-ribityllumazine synthase	3	0.212766
	60 kDa chaperonin	8	0.567376
	6-phosphogluconate dehydrogenase	3	0.212766
	6-phosphogluconate dehydrogenase decarboxylating	15	1.06383
	6-phosphogluconate dehydrogenase, decarboxylating	4	0.283688
	7,8-dihydroneopterin aldolase	1	0.070922
	7-cyano-7-deazaguanine synthase	1	0.070922
	8-amino-7-ketopelargonate synthase	2	0.141844
	AAA protein	1	0.070922
	ABC transporter	20	1.41844
	AbrB transcriptional regulator	4	0.283688
	Acetoin(Diacetyl)reductase	1	0.070922
	Acetolactate synthase	15	1.06383
	Acetone carboxylase	1	0.070922
	Acetyl-CoA acetyltransferase	1	0.070922
	Acetyl-CoA carboxylase	11	0.780142
	Acetyl-CoA synthetase	2	0.141844
	Acetyl-coenzyme A carboxylase	1	0.070922
	Acetylornithine aminotransferase	1	0.070922
	Acetyltransferase	2	0.141844
	Aconitate hydratase	280	19.8582
	Acriflavin resistance protein	1	0.070922
	AcrR transcriptional regulator	1	0.070922
	ACT protein	2	0.141844
	Actin	14	0.992908
	Actinorhodin polyketide beta-ketoacyl synthase	1	0.070922
	Acyl carrier protein	105	7.44681
	Acyl-CoA dehydrogenase	3	0.212766
	Acyl-CoA thioesterase	3	0.212766
	Acylphosphatase	4	0.283688
	Adapter protein MecA	19	1.34752
	Adenylate kinase	4	0.283688
	Adhesin	3	0.212766
	Agmatinase	1	0.070922
	AI-2E transporter	1	0.070922
	Alanine racemase	1	0.070922
	Alanine--tRNA ligase	3	0.212766
	Aldehyde dehydrogenase	11	0.780142
	Aldo/keto reductase	1	0.070922
	Alkaline phosphatase	1	0.070922
	Alkyl hydroperoxide reductase	41	2.9078
	Alpha/beta hydrolase	2	0.141844
	Alpha-acetolactate decarboxylase	8	0.567376
	Alpha-amylase	3	0.212766
	Alpha-galactosidase	2	0.141844
	Alpha-ketoacid dehydrogenase subunit beta	4	0.283688
	Altronate oxidoreductase	3	0.212766
	Amidase	1	0.070922
	Amidohydrolase	1	0.070922
	Amino acid ABC transporter	4	0.283688
	Amino acid adenylation protein	2	0.141844
	Amino acid degradation protein	1	0.070922
	Aminobenzoyl-glutamate transporter	1	0.070922
	Aminoglycoside phosphotransferase	1	0.070922
	Aminomethyltransferase	1	0.070922
	Aminopyrimidine aminohydrolase	1	0.070922
	Aminotransferase	4	0.283688
	Antibiotic biosynthesis monooxygenase	58	4.11348
	Anti-sigma factor antagonist	20	1.41844
	AraC transcriptional regulator	7	0.496454
	Arginine repressor	1	0.070922
	Arginine--tRNA ligase	2	0.141844
	ArsR transcriptional regulator	1	0.070922
	Arylamine N-acetyltransferase	3	0.212766
	AsnC transcriptional regulator	1	0.070922
	Asparagine--tRNA ligase	1	0.070922
	Aspartate aminotransferase	1	0.070922
	Aspartate phosphatase	1	0.070922
	Aspartate phosphatase response regulator	3	0.212766
	Aspartate--tRNA ligase	5	0.35461
	Aspartokinase	2	0.141844
	Aspartyl/glutamyl-tRNA amidotransferase	2	0.141844
	Aspartyl/glutamyl-tRNA(Asn/Gln) amidotransferase	7	0.496454
	ATP synthase subunit alpha	41	2.9078
	ATP synthase subunit beta	45	3.19149
	ATP synthase subunit c	15	1.06383
	ATP synthase subunit gamma	4	0.283688
	ATP/GTP-binding protein	1	0.070922
	ATPase	1	0.070922
	ATP-dependent Clp protease	4	0.283688
	ATP-dependent DNA helicase	1	0.070922
	ATP-dependent helicase	5	0.35461
	ATP-dependent protease ATPase	2	0.141844
	ATP-dependent RecD-like DNA helicase	1	0.070922
	ATP-dependent zinc metalloprotease	3	0.212766
	Bacillomycin D synthetase	1	0.070922
	Bacillopeptidase F Serine peptidase	1	0.070922
	Bacitracin ABC transporter	19	1.34752
	Bacterial membrane flanked	1	0.070922
	Bacterial nucleoid DNA-binding protein	11	0.780142
	Bacteriophage-related protein	1	0.070922
	Barnase inhibitor	7	0.496454
	Basic membrane protein	1	0.070922
	Beta-lactamase	1	0.070922
	Beta-lactam-inducible penicillin-binding protein	3	0.212766
	BH0287 protein	1	0.070922
	BH1014 protein	1	0.070922
	BH2013 protein	3	0.212766
	BH3434 protein	1	0.070922
	Bifunctional hydroxymethylpyrimidine kinase/phosphomethylpyrimidine kinase	1	0.070922
	Bifunctional transcriptional activator/DNA repair	1	0.070922
	Bifunctional transcriptional activator/DNA repair enzyme	1	0.070922
	Binding--dependent transport	1	0.070922
	Biotin carboxyl carrier	62	4.39716
	Biotin carboxyl carrier protein	1	0.070922
	BMP ABC transporter	1	0.070922
	Branched-chain alpha-keto acid dehydrogenase	15	1.06383
	Branched-chain amino acid ABC transporter	1	0.070922
	BtrG protein	2	0.141844
	Butanediol dehydrogenase	45	3.19149
	Butyrate kinase	1	0.070922
	C4-dicarboxylate anaerobic carrier	1	0.070922
	C4-dicarboxylate transporter	2	0.141844
	Calcium-binding protein	9	0.638298
	Capsule biosynthesis protein	1	0.070922
	Carbamoyl-phosphate synthase	1	0.070922
	Carbon starvation protein	1	0.070922
	Carbon storage regulator homolog	1	0.070922
	Carboxysome protein	2	0.141844
	Carboxysome structural protein	3	0.212766
	Carboxy-terminal processing protease	1	0.070922
	Catalase	5	0.35461
	CBS transcriptional regulator	1	0.070922
	C-di-GMP phosphodiesterase	1	0.070922
	CDP-glycerol--glycerophosphate glycerophosphotransferase	1	0.070922
	Cell division protein	10	0.70922
	Cell envelope-related transcriptional attenuator	3	0.212766
	Chaperone protein DnaK	29	2.05674
	Chaperone protein HtpG	1	0.070922
	Chemical-damaging agent resistance protein	1	0.070922
	Chemoreceptor glutamine deamidase	1	0.070922
	Chemotaxis protein	20	1.41844
	Chitooligosaccharide deacetylase	2	0.141844
	Chorismate mutase	3	0.212766
	Chorismate synthase	3	0.212766
	Chromosome partition protein	2	0.141844
	Chromosome segregation protein	1	0.070922
	Citrate synthase	1	0.070922
	Co/Zn/Cd efflux	1	0.070922
	Cobalamin synthesis	1	0.070922
	Coenzyme A	1	0.070922
	Coenzyme A biosynthesis bifunctional protein	1	0.070922
	Cold shock protein CspB	14	0.992908
	Cold shock protein CspD	61	4.32624
	Cold shock-like protein CspD	4	0.283688
	Cold-shock protein	369	26.1702
	Collagen adhesion protein	2	0.141844
	Collagenase protein	3	0.212766
	Competence protein	1	0.070922
	Competence transcription factor	2	0.141844
	Conserved protein	8	0.567376
	Copper amine oxidase	1	0.070922
	CTP synthase	1	0.070922
	Cyanophycinase	1	0.070922
	Cysteine ABC transporter permease	3	0.212766
	Cys-tRNA(Pro)/Cys-tRNA(Cys) deacylase	2	0.141844
	Cytidine deaminase	1	0.070922
	Cytochrome	1	0.070922
	Cytochrome C	2	0.141844
	Cytochrome c oxidase	1	0.070922
	Cytochrome P450	2	0.141844
	Cytoplasmic protein	3	0.212766
	D-3-phosphoglycerate dehydrogenase	9	0.638298
	D-alanine aminotransferase	2	0.141844
	D-alanine/D-serine/glycine permease	1	0.070922
	D-alanine--D-alanine ligase	5	0.35461
	D-alanyl-D-alanine carboxypeptidase	2	0.141844
	Deacylase	2	0.141844
	DEAD/DEAH box helicase	1	0.070922
	DEAD-box ATP-dependent RNA helicase	3	0.212766
	Deaminase	3	0.212766
	DedA membrane protein	2	0.141844
	Dehydrogenase	1	0.070922
	DeoR transcriptional regulator	1	0.070922
	Deoxyribose-phosphate aldolase	1	0.070922
	Deoxyuridine 5'-triphosphate nucleotidohydrolase	1	0.070922
	DfnX	4	0.283688
	Diguanylate cyclase	2	0.141844
	Diguanylate cyclase/phosphodiesterase	3	0.212766
	Dihydrodipicolinate synthase protein	1	0.070922
	Dihydrolipoamide acetyltransferase	111	7.87234
	Dihydrolipoamide succinyltransferase	2	0.141844
	Dihydrolipoyl dehydrogenase	26	1.84397
	Dihydrolipoyllysine-residue succinyltransferase	3	0.212766
	Dihydroorotate dehydrogenase	2	0.141844
	Dipeptide/oligopeptide/Ni2+ ABC transporter	2	0.141844
	Disulfide bond formation protein	1	0.070922
	DNA gyrase	1	0.070922
	DNA helicase	3	0.212766
	DNA helicase subterraneus	1	0.070922
	DNA methyltransferase	18	1.2766
	DNA polymerase I	4	0.283688
	DNA polymerase III	2	0.141844
	DNA primase	1	0.070922
	DNA recombinase	1	0.070922
	DNA repair exonuclease	1	0.070922
	DNA repair protein	2	0.141844
	DNA replication protein	1	0.070922
	DNA topoisomerase	11	0.780142
	DNA translocase	3	0.212766
	DNA-binding protein	215	15.2482
	DNA-binding response regulator	6	0.425532
	DNA-directed DNA polymerase	4	0.283688
	DNA-directed RNA polymerase subunit alpha	255	18.0851
	DNA-directed RNA polymerase subunit beta	53	3.75887
	DNA-directed RNA polymerase subunit delta	158	11.2057
	DNA-protecting protein	1	0.070922
	DUF2187 protein	7	0.496454
	DUF2804 protein	2	0.141844
	DUF4879 protein	6	0.425532
	DUF951 protein	2	0.141844
	Efflux ABC transporter permease	1	0.070922
	EIIABC-Fru	2	0.141844
	Elongation factor 1-alpha	3	0.212766
	Elongation factor G	65	4.60993
	Elongation factor P	1	0.070922
	Elongation factor Ts	3	0.212766
	Elongation factor Tu	35	2.48227
	Endoglucanase	1	0.070922
	Endolysin phage	1	0.070922
	Endopeptidase La	1	0.070922
	Endospore coat-associated protein	3	0.212766
	Enolase	44	3.12057
	Enoyl-[acyl-carrier-protein] reductase	4	0.283688
	Enterotoxin	2	0.141844
	ESAT-6-like protein	95	6.73759
	Ethanolamine ammonia-lyase	1	0.070922
	Excalibur calcium-binding	7	0.496454
	Exonuclease	1	0.070922
	Exported protein	5	0.35461
	Export-related chaperone CsaA	1	0.070922
	Extracellular serine protease	1	0.070922
	FAD linked oxidase	2	0.141844
	Fatty-acid--CoA ligase	1	0.070922
	Fengycin synthetase	1	0.070922
	Ferredoxin--NADP reductase	13	0.921986
	FeS cluster assembly protein	2	0.141844
	Fis transcriptional regulator	5	0.35461
	Flagellar assembly protein	1	0.070922
	Flagellar biosynthesis protein	3	0.212766
	Flagellar hook-associated protein	3	0.212766
	Flagellar hook-length protein	4	0.283688
	Flagellar motor switch protein	43	3.04965
	Flagellin	11	0.780142
	Flotillin	1	0.070922
	Flp pilus assembly protein	2	0.141844
	FMN-dependent NADH-azoreductase	1	0.070922
	Foldase protein	3	0.212766
	Fructokinase	1	0.070922
	Fructokinase thermozeamaize	1	0.070922
	Fructose-1,6-bisphosphatase	1	0.070922
	Fructose-1,6-bisphosphate aldolase	25	1.77305
	Fructose-bisphosphate aldolase	17	1.20567
	FtsX-like permease protein	1	0.070922
	Fumarate hydratase	1	0.070922
	Fur transcriptional regulator	7	0.496454
	GAF protein	1	0.070922
	Galactokinase	3	0.212766
	Galactose-1-phosphate uridylyltransferase	1	0.070922
	Gamma-D-glutamyl-L-diamino acid endopeptidase	1	0.070922
	Gamma-DL-glutamyl hydrolase PgsS catalyzes	1	0.070922
	Gamma-glutamyl hydrolase	2	0.141844
	Gamma-glutamyl phosphate reductase	1	0.070922
	GCN5 acetyltransferase	1	0.070922
	General stress protein	46	3.26241
	GGDEF protein	1	0.070922
	Glucan biosynthesis protein	1	0.070922
	Glucosamine-6-phosphate deaminase	2	0.141844
	Glucose-6-phosphate isomerase	5	0.35461
	Glutamate dehydrogenase	3	0.212766
	Glutamate synthase	7	0.496454
	Glutamate-1-semialdehyde 2,1-aminomutase	1	0.070922
	Glutamate--tRNA ligase	1	0.070922
	Glutamine amidotransferase	1	0.070922
	Glutamine synthetase	132	9.3617
	Glutamine--fructose-6-phosphate aminotransferase	18	1.2766
	Glutaminyl-tRNA synthase	1	0.070922
	Glutamyl-tRNA reductase	1	0.070922
	Glutamyl-tRNA(Gln) amidotransferase	3	0.212766
	Glutathione import ATP-binding protein	1	0.070922
	Glutathione-binding protein	1	0.070922
	Glutathione-binding protein GsiB	1	0.070922
	Glyceraldehyde-3-phosphate dehydrogenase	10	0.70922
	Glycerol kinase	1	0.070922
	Glycerol-3-phosphate dehydrogenase	24	1.70213
	Glycerone kinase protein	3	0.212766
	Glycine betaine ABC transporter	1	0.070922
	Glycine betaine transport ATP-binding protein	1	0.070922
	Glycine betaine transport permease	4	0.283688
	Glycine oxidase	1	0.070922
	Glycine/betaine ABC transporter	2	0.141844
	Glycine--tRNA ligase	4	0.283688
	Glycoside hydrolase	1	0.070922
	Glycosyl hydrolase	2	0.141844
	Glycosyl transferase	5	0.35461
	Glyoxylate reductase	1	0.070922
	GMC oxidoreductase	2	0.141844
	GMP synthase	8	0.567376
	GNAT acetyltransferase	4	0.283688
	GntP permease	1	0.070922
	GntR transcriptional regulator	3	0.212766
	Gp49 protein	3	0.212766
	Gp57	1	0.070922
	Group-specific protein	2	0.141844
	GTPase	20	1.41844
	GTP-binding protein	3	0.212766
	GTP-sensing transcriptional pleiotropic repressor	31	2.19858
	Heat-shock protein	2	0.141844
	Helicase protein	1	0.070922
	Helix-turn-helix transcriptional regulator	3	0.212766
	Heme ABC transporter	1	0.070922
	Heme-dependent peroxidase	20	1.41844
	Hemolysin	2	0.141844
	Hemolysin protein	2	0.141844
	Heptaprenylglyceryl phosphate synthase	3	0.212766
	High-affinity heme uptake protein	1	0.070922
	Histidine biosynthesis bifunctional protein	2	0.141844
	Histidine kinase	14	0.992908
	Histidine phosphatase protein	1	0.070922
	Histidine--tRNA ligase	1	0.070922
	Histidinol dehydrogenase	2	0.141844
	Histidinol-phosphatase	1	0.070922
	Histidinol-phosphate aminotransferase	2	0.141844
	Histone deacetylase	1	0.070922
	Histone H3	3	0.212766
	Holin phage Bp8p-T	1	0.070922
	Homoserine dehydrogenase	6	0.425532
	Homoserine O-succinyltransferase	3	0.212766
	HTH-type transcriptional regulator	3	0.212766
	Hydantoin utilization protein	1	0.070922
	Hydantoinase	3	0.212766
	Hydratase	3	0.212766
	Hydrolase	6	0.425532
	Hydrophobic/amphiphilic exporter-1	1	0.070922
	Hydroxyacid dehydrogenase	1	0.070922
	Hypothetical membrane protein	2	0.141844
	Hypoxanthine phosphoribosyltransferase	1	0.070922
	IclR transcriptional regulator	2	0.141844
	Imidazolone-5-propionate hydrolase	1	0.070922
	Imidazolonepropionase	3	0.212766
	Inosine-5'-monophosphate dehydrogenase	10	0.70922
	Integrase	4	0.283688
	Integrase-recombinase protein	5	0.35461
	Iron ABC transporter	2	0.141844
	Iron-dicitrate transporter	2	0.141844
	Iron-sulfur cluster assembly accessory protein	7	0.496454
	Iron-sulfur cluster carrier protein	5	0.35461
	Iron-sulfur cluster protein	1	0.070922
	Iron-uptake protein	1	0.070922
	IS1341-type transposase	2	0.141844
	IS231-type transposase	1	0.070922
	IS66 transposase	1	0.070922
	Isocitrate dehydrogenase	13	0.921986
	Isoleucine--tRNA ligase	12	0.851064
	Isopentenyl-diphosphate delta-isomerase	1	0.070922
	Ketol-acid reductoisomerase	13	0.921986
	Kinase inhibitor	1	0.070922
	KipI antagonist	2	0.141844
	Lactate utilization protein	2	0.141844
	Leucine--tRNA ligase	5	0.35461
	Levansucrase	4	0.283688
	LexA repressor	1	0.070922
	Lipid A export ATP-binding/permease	2	0.141844
	Lipoate--protein ligase	2	0.141844
	Lipopolysaccharide biosynthesis protein	1	0.070922
	Lipoprotein	5	0.35461
	Lipoprotein ABC transporter	3	0.212766
	Lipoyl synthase	17	1.20567
	Lon protease	3	0.212766
	Long-chain-fatty-acid--CoA ligase	4	0.283688
	Low copy number virion	2	0.141844
	L-seryl-tRNA(Sec) selenium transferase	1	0.070922
	Lysine--tRNA ligase	1	0.070922
	Lysophospholipase	1	0.070922
	LysR transcriptional regulator	3	0.212766
	M24 peptidase	1	0.070922
	Magnesium transporter	1	0.070922
	Major cold-shock protein	26	1.84397
	Major facilitator protein	1	0.070922
	Malate dehydrogenase	6	0.425532
	Malonate-semialdehyde dehydrogenase	1	0.070922
	Mannose-6-phosphate isomerase	3	0.212766
	MarR transcriptional regulator	2	0.141844
	MBL fold metallo-hydrolase	3	0.212766
	Mechanosensitive ion channel protein	1	0.070922
	Membrane dipeptidase	1	0.070922
	Membrane protein	5	0.35461
	Membrane-associated protein	1	0.070922
	metallo-dependent phosphatase	2	0.141844
	Methane/phenol/toluene hydroxylase	1	0.070922
	Methionine aminopeptidase	1	0.070922
	Methionine synthase	1	0.070922
	Methionine--tRNA ligase	1	0.070922
	Methylated-DNA-[protein]-cysteine S-methyltransferase	3	0.212766
	Methylmalonyl-CoA carboxyltransferase	3	0.212766
	Methyltetrahydrofolate methyltransferase	1	0.070922
	Methyltransferase	1	0.070922
	MFS transporter	2	0.141844
	Minor extracellular protease	2	0.141844
	Minor extracellular serine protease	3	0.212766
	Minor teichoic acid biosynthesis	3	0.212766
	MIP18 protein	1	0.070922
	MMPL protein	1	0.070922
	Modulator	2	0.141844
	Molybdenum cofactor guanylyltransferase	1	0.070922
	Monooxygenase	14	0.992908
	Monooxygenase YcnE	6	0.425532
	MOSC protein	5	0.35461
	Multidrug ABC transporter	3	0.212766
	Multidrug MFS transporter	1	0.070922
	Multifunctional fusion protein	2	0.141844
	Multimodular transpeptidase-transglycosylase	1	0.070922
	Multi-sensor signal transduction histidine kinase	3	0.212766
	N4-gp56 major capsid protein	1	0.070922
	N5-carboxyaminoimidazole ribonucleotide mutase	2	0.141844
	Na(+)-linked D-alanine glycine permease	1	0.070922
	N-acetyl-alpha-D-glucosaminyl L-malate synthase	1	0.070922
	N-acetylglucosaminyldiphosphoundecaprenol N-acetyl-beta-D-mannosaminyltransferase	3	0.212766
	N-acetylmuramic acid 6-phosphate etherase	1	0.070922
	N-acetylmuramoyl-L-alanine amidase	6	0.425532
	N-acetyltransferase	1	0.070922
	N-acyl-L-amino acid amidohydrolase	1	0.070922
	N-acylneuraminate cytidylyltransferase	1	0.070922
	NAD binding enzyme	1	0.070922
	NAD-dependent malic enzyme	1	0.070922
	NAD-dependent succinate-semialdehyde dehydrogenase	3	0.212766
	NADH dehydrogenase	2	0.141844
	Neutral protease	1	0.070922
	Nickel ABC transporter	1	0.070922
	Nickel transporter	1	0.070922
	Nicotinate-nucleotide adenylyltransferase	3	0.212766
	NifU protein	5	0.35461
	Nitrate ABC transporter	1	0.070922
	Nitrate reductase	5	0.35461
	Nitrate reductase molybdenum cofactor	1	0.070922
	Nitric oxide dioxygenase	3	0.212766
	Nitrite reductase	3	0.212766
	Nitrogen regulatory PII	1	0.070922
	Non-ribosomal peptide synthase	9	0.638298
	Non-ribosomal peptide synthetase	13	0.921986
	Non-specific DNA-binding protein HBsu	21	1.48936
	NrdH-redoxin	1	0.070922
	NTPase	1	0.070922
	Nucleoid-associated protein	13	0.921986
	Nucleoside diphosphate kinase	27	1.91489
	Nucleotidyltransferase	1	0.070922
	Oligoendopeptidase	2	0.141844
	Oligopeptide transport ATP-binding protein	1	0.070922
	Oligoribonuclease	1	0.070922
	Ornithine aminotransferase	1	0.070922
	Orotidine 5'-phosphate decarboxylase	1	0.070922
	Outer Surface protein	1	0.070922
	Oxalate decarboxylase	2	0.141844
	Oxidoreductase	4	0.283688
	PAS protein	1	0.070922
	PAS S-box protein	5	0.35461
	PAS sensor histidine kinase	1	0.070922
	PAS/PAC sensor signal transduction histidine	1	0.070922
	PD-(D/E)XK nuclease transposase	1	0.070922
	PdpB protein	1	0.070922
	PDZ serine protease	2	0.141844
	Pectate lyase	2	0.141844
	Penicillin binding transpeptidase	2	0.141844
	Penicillin-binding protein	3	0.212766
	Peptidase C40	1	0.070922
	Peptidase M16	7	0.496454
	Peptidase M20	2	0.141844
	Peptidase M23	1	0.070922
	Peptidase M28	3	0.212766
	Peptidase S8	2	0.141844
	Peptidase S9 prolyl oligopeptidase	1	0.070922
	Peptidase T	13	0.921986
	Peptidase YugP	4	0.283688
	Peptide ABC transporter	6	0.425532
	Peptide chain release factor	1	0.070922
	Peptide methionine sulfoxide reductase	1	0.070922
	Peptide-binding protein	4	0.283688
	Peptidoglycan endopeptidase	1	0.070922
	Peptidyl-prolyl cis-trans isomerase	1	0.070922
	Peptidylprolyl isomerase	3	0.212766
	Permease	4	0.283688
	Peroxiredoxin	21	1.48936
	PGA biosynthesis protein CapA	1	0.070922
	Phage tail tape measure protein	7	0.496454
	Phage virion morphogenesis protein	1	0.070922
	Phage-related protein	1	0.070922
	Phenylacetate-CoA ligase	1	0.070922
	Phenylacetic acid degradation protein	1	0.070922
	Phenylalanine--tRNA ligase	4	0.283688
	Phenylalanine--tRNA ligase alpha subunit	1	0.070922
	Phenylalanine--tRNA ligase beta subunit	29	2.05674
	Pheromone autoinducer	1	0.070922
	Phosphatase	2	0.141844
	Phosphate ABC transporter	3	0.212766
	Phosphate ABC transporter permease	4	0.283688
	Phosphate acetyltransferase	7	0.496454
	Phosphate butyryltransferase	1	0.070922
	Phosphate import ATP-binding protein	1	0.070922
	Phosphate transport permease	2	0.141844
	Phosphate-starvation-inducible protein	3	0.212766
	Phosphatidylglycerophosphatase	1	0.070922
	Phosphatidylserine decarboxylase	1	0.070922
	Phosphocarrier protein	8	0.567376
	Phosphocarrier protein HPr	268	19.0071
	Phosphoenolpyruvate carboxykinase	1	0.070922
	Phosphoenolpyruvate phosphotransferase	9	0.638298
	Phosphoesterase	1	0.070922
	Phosphoglycerate kinase	1	0.070922
	Phosphoglycerate mutase	1	0.070922
	Phosphohydrolase	1	0.070922
	Phospholipid kinase	1	0.070922
	Phosphomethylpyrimidine synthase	1	0.070922
	Phosphonate metabolism transcriptional regulator	1	0.070922
	Phosphoserine phosphatase	2	0.141844
	Phosphotransacetylase	7	0.496454
	Phytoene dehydrogenase	1	0.070922
	Pilus assembly protein	1	0.070922
	PilZ protein	2	0.141844
	PIN	1	0.070922
	Plasmid recombination enzyme	2	0.141844
	PlpE	2	0.141844
	Polar-amino-acid-transporting ATPase	3	0.212766
	Polyamine aminopropyltransferase	1	0.070922
	Polyketide cyclase	4	0.283688
	Polyketide synthase	7	0.496454
	Polymerase	1	0.070922
	Polyribonucleotide nucleotidyltransferase	38	2.69504
	Porphobilinogen deaminase	6	0.425532
	Potassium/sodium efflux P-type ATPase	2	0.141844
	Potassium-transporting ATPase	1	0.070922
	Predicted metal-dependent Rnase	1	0.070922
	Predicted oxidoreductase	1	0.070922
	Prephenate dehydrogenase	1	0.070922
	preprotein translocase	38	2.69504
	Primosomal protein	1	0.070922
	Proline--tRNA ligase	7	0.496454
	Protein GrpE	3	0.212766
	Protein of uncharacterized	1	0.070922
	Protein prkA	1	0.070922
	Protein translocase	3	0.212766
	Protein tyrosine kinase	1	0.070922
	Pseudouridine synthase	4	0.283688
	Pseudouridine-5'-phosphate glycosidase	1	0.070922
	PSP1 protein	1	0.070922
	PTS fructose	1	0.070922
	PTS fructose transporter	3	0.212766
	PTS glucose transporter	3	0.212766
	PTS glucose-specific transporter	1	0.070922
	PTS sugar transporter	7	0.496454
	Pullulanase	1	0.070922
	Pur operon repressor	5	0.35461
	Purine operon repressor	2	0.141844
	Pyridine nucleotide-disulfide oxidoreductase	7	0.496454
	Pyridoxal 5'-phosphate synthase	4	0.283688
	Pyridoxal biosynthesis lyase	1	0.070922
	Pyridoxamine 5'-phosphate oxidase-like	1	0.070922
	Pyrimidine nucleoside transporter	1	0.070922
	Pyrroline-5-carboxylate reductase	1	0.070922
	Pyruvate carboxylase	19	1.34752
	Pyruvate dehydrogenase	45	3.19149
	Pyruvate dehydrogenase complex	2	0.141844
	Pyruvate dehydrogenase E1	5	0.35461
	Pyruvate kinase	11	0.780142
	Quinone oxidoreductase	3	0.212766
	Reactive intermediate/imine deaminase	2	0.141844
	Reductase	1	0.070922
	Regulatory protein	3	0.212766
	Replication ATP-dependent helicase	3	0.212766
	Replication initiation	1	0.070922
	Replication-associated recombination protein	1	0.070922
	Resolvase	2	0.141844
	Respiratory nitrate reductase	2	0.141844
	Response regulator aspartate phosphatase	3	0.212766
	REVERSED 2-isopropylmalate synthase	1	0.070922
	REVERSED 30S ribosomal protein S18	3	0.212766
	REVERSED ABC transporter	20	1.41844
	REVERSED ABC transporter permease	2	0.141844
	REVERSED Abhydrolase	2	0.141844
	REVERSED Acetolactate synthase	1	0.070922
	REVERSED Aconitate hydratase	1	0.070922
	REVERSED Adenylosuccinate synthetase	2	0.141844
	REVERSED Alanyl-tRNA editing protein	1	0.070922
	REVERSED Aminotransferase	2	0.141844
	REVERSED Anthranilate synthase	1	0.070922
	REVERSED Antiporter	6	0.425532
	REVERSED Aspartate phosphatase	2	0.141844
	REVERSED Aspartokinase	1	0.070922
	REVERSED ATP synthase	2	0.141844
	REVERSED ATP-dependent RecD-like DNA helicase	3	0.212766
	REVERSED Axial filament protein	1	0.070922
	REVERSED Bifunctional cytochrome P450/NADPH--P450 reductase	2	0.141844
	REVERSED Bifunctional metallophosphatase/5'-nucleotidase	1	0.070922
	REVERSED Carboxypeptidase M32	1	0.070922
	REVERSED Cardiolipin synthase	3	0.212766
	REVERSED Cation transporter	4	0.283688
	REVERSED CCA-adding enzyme	1	0.070922
	REVERSED Cell division ATP-binding protein	1	0.070922
	REVERSED Cell division protein	3	0.212766
	REVERSED Chitinase	2	0.141844
	REVERSED Chitosanase	1	0.070922
	REVERSED Chromosome partition protein	1	0.070922
	REVERSED CopG transcriptional regulator	2	0.141844
	REVERSED Copper amine oxidase	2	0.141844
	REVERSED Cytochrome C biogenesis protein	2	0.141844
	REVERSED Delta5 acyl-lipid desaturase	1	0.070922
	REVERSED Dihydrolipoamide	1	0.070922
	REVERSED DNA mismatch repair protein	1	0.070922
	REVERSED DNA-binding protein	1	0.070922
	REVERSED DUF4885 protein	1	0.070922
	REVERSED Endoribonuclease	1	0.070922
	REVERSED Endospore coat-associated protein	12	0.851064
	REVERSED Fibronectin	3	0.212766
	REVERSED Flagellar protein	2	0.141844
	REVERSED Flagellin	1	0.070922
	REVERSED Fructose-1,6-bisphosphatase	2	0.141844
	REVERSED Glutamate dehydrogenase	1	0.070922
	REVERSED Glycerol-3-phosphate dehydrogenase	1	0.070922
	REVERSED Glycerophosphoryl diester phosphodiesterase	4	0.283688
	REVERSED Glycosyl hydrolase	7	0.496454
	REVERSED Glycosyl transferase	2	0.141844
	REVERSED GTP 3',8-cyclase	1	0.070922
	REVERSED Gtp-binding protein	2	0.141844
	REVERSED Hemolysin	1	0.070922
	REVERSED Histidine kinase	1	0.070922
	REVERSED Hydrolase	2	0.141844
	REVERSED Integrase	2	0.141844
	REVERSED Iron-hydroxamate ABC transporter	1	0.070922
	REVERSED Iron-sulfur cluster-binding protein	1	0.070922
	REVERSED KipI antagonist	1	0.070922
	REVERSED LacI transcriptional regulator	1	0.070922
	REVERSED L-alanine-DL-glutamate epimerase	1	0.070922
	REVERSED Lantibiotic-modifying protein	1	0.070922
	REVERSED L-threonine 3-dehydrogenase	1	0.070922
	REVERSED Luciferase oxidoreductase	1	0.070922
	REVERSED Membrane protein	1	0.070922
	REVERSED Membrane transporter protein	1	0.070922
	REVERSED Metalloprotease	1	0.070922
	REVERSED Methionine aminopeptidase	1	0.070922
	REVERSED Methylmalonate-semialdehyde dehydrogenase	1	0.070922
	REVERSED MMPL protein	1	0.070922
	REVERSED N-acetylmannosamine kinase	1	0.070922
	REVERSED Nicotinamidase	1	0.070922
	REVERSED Nitrite reductase	1	0.070922
	REVERSED NrsC	2	0.141844
	REVERSED O-succinylbenzoate synthase	1	0.070922
	REVERSED Oxaloacetate decarboxylase	1	0.070922
	REVERSED Oxidoreductase	3	0.212766
	REVERSED Peptidase	1	0.070922
	REVERSED Peptide ABC transporter permease	2	0.141844
	REVERSED Peptide chain release factor	2	0.141844
	REVERSED Peptidoglycan glycosyltransferase	1	0.070922
	REVERSED Peptidoglycan-binding protein	2	0.141844
	REVERSED Periplasmic binding protein	1	0.070922
	REVERSED Peroxiredoxin	1	0.070922
	REVERSED Phage-related replication protein	1	0.070922
	REVERSED Phenolic acid decarboxylase	1	0.070922
	REVERSED Phosphatidylglycerol lysyltransferase	2	0.141844
	REVERSED Phosphohydrolase	1	0.070922
	REVERSED Phthiocerol synthesis polyketide synthase	1	0.070922
	REVERSED Polyketide synthase	1	0.070922
	REVERSED Quinone oxidoreductase	1	0.070922
	REVERSED Replication protein	1	0.070922
	REVERSED Ribonuclease	2	0.141844
	REVERSED Ribosome-recycling factor	1	0.070922
	REVERSED S-adenosylmethionine decarboxylase	1	0.070922
	REVERSED Sec-c motif protein	1	0.070922
	REVERSED Serine-type D-Ala-D-Ala carboxypeptidase	1	0.070922
	REVERSED SigI regulator	1	0.070922
	REVERSED Signal peptide	1	0.070922
	REVERSED Signal peptide protein	2	0.141844
	REVERSED Single-strand DNA-specific exonuclease	2	0.141844
	REVERSED Site-specific DNA-methyltransferase	1	0.070922
	REVERSED Sortase	1	0.070922
	REVERSED SpoIVB peptidase	2	0.141844
	REVERSED Spore germination protein	1	0.070922
	REVERSED Spore gernimation protein	3	0.212766
	REVERSED Sporulation protein	2	0.141844
	REVERSED Sporulenol synthase	2	0.141844
	REVERSED Sugar ABC transporter	1	0.070922
	REVERSED Tagatose-bisphosphate aldolase	1	0.070922
	REVERSED Terminase	1	0.070922
	REVERSED TetR transcriptional regulator	4	0.283688
	REVERSED Thiamine biosynthesis protein	2	0.141844
	REVERSED Thiamine-phosphate diphosphorylase	1	0.070922
	REVERSED Thiamine-phosphate synthase	1	0.070922
	REVERSED Thiol-disulfide oxidoreductase	1	0.070922
	REVERSED Threonine--tRNA	1	0.070922
	REVERSED Transglycosylase	1	0.070922
	REVERSED Transporter	1	0.070922
	REVERSED Transposase	2	0.141844
	REVERSED tRNA (Adenosine(37)-N6)-dimethylallyltransferase	1	0.070922
	REVERSED UDP-N-acetyl-D-galactosamine dehydrogenase	1	0.070922
	REVERSED Uncharacterized protein	72	5.10638
	REVERSED Valine--tRNA ligase	1	0.070922
	Rhodanese-like protein	1	0.070922
	Ribokinase GN=rbsK	1	0.070922
	Ribonuclease	5	0.35461
	Ribonuclease 3	1	0.070922
	Ribonuclease J	20	1.41844
	Ribonuclease M5	1	0.070922
	Ribonuclease R	3	0.212766
	Ribonucleoside-diphosphate reductase	2	0.141844
	Ribose import ATP-binding protein	1	0.070922
	Ribosomal N-acetyltransferase	1	0.070922
	Ribosomal RNA methyltransferase	2	0.141844
	Ribosomal silencing	1	0.070922
	Ribosomal subunit interface protein	2	0.141844
	Ribosome hibernation promoting factor	1	0.070922
	Ribosome maturation factor	23	1.63121
	Ribosome maturation factor RimP	12	0.851064
	Ribosome-recycling factor	3	0.212766
	RimJ/RimL protein	1	0.070922
	RimJ/RimL protein N-acetyltransferase	1	0.070922
	RNA binding protein	1	0.070922
	RNA degradation presenting factor	30	2.12766
	RNA degradation protein	1	0.070922
	RNA helicase	2	0.141844
	RNA polymerase	4	0.283688
	RNA-binding protein	2	0.141844
	RNA-binding protein Hfq	48	3.40426
	RNA-binding protein S1	90	6.38298
	RNA-specific modification enzyme	4	0.283688
	RND multidrug efflux	1	0.070922
	Rod shape-determining protein	1	0.070922
	RpiR transcriptional regulator	1	0.070922
	RsbT antagonist protein	2	0.141844
	RsbT antagonist protein RsbS	1	0.070922
	S4 protein	2	0.141844
	SagB-type dehydrogenase	1	0.070922
	SAM-dependent methyltransferase	2	0.141844
	Sec-independent protein translocase protein	1	0.070922
	Sensor protein	1	0.070922
	Sensory transduction protein	1	0.070922
	Sensory transduction protein kinase	1	0.070922
	Septation protein SpoVG	176	12.4823
	Serine dehydratase	1	0.070922
	Serine protease	1	0.070922
	Serine-type D-Ala-D-Ala carboxypeptidase	1	0.070922
	Short-chain dehydrogenase	2	0.141844
	Short-chain dehydrogenase/reductase	1	0.070922
	Sigma-54-dependent Fis transcriptional regulator	1	0.070922
	Signal peptide peptidase	1	0.070922
	Signal recognition particle protein	21	1.48936
	Signal recognition particle receptor	4	0.283688
	Signal transduction histidine-protein	1	0.070922
	Single-stranded-DNA-specific exonuclease	1	0.070922
	Sirohydrochlorin chelatase	1	0.070922
	Sirohydrochlorin cobaltochelatase	1	0.070922
	Site-specific integrase	2	0.141844
	S-layer homology protein	1	0.070922
	Small acid-soluble spore protein	2	0.141844
	SMC protein	1	0.070922
	SnoaL-like protein	2	0.141844
	Sodium ABC transporter	1	0.070922
	Sodium:alanine symporter	1	0.070922
	Spermidine synthase	2	0.141844
	Spermidine/putrescine ABC transporter	1	0.070922
	Spore coat protein	2	0.141844
	Spore germination protein	2	0.141844
	Spore gernimation protein	6	0.425532
	Sporulation lipoprotein	1	0.070922
	Sporulation protein	5	0.35461
	Sporulation sigma-E factor-processing peptidase	1	0.070922
	Stage 0 sporulation control	1	0.070922
	Stage II sporulation protein	2	0.141844
	Stage III sporulation protein	2	0.141844
	Stage IV sporulation protein	2	0.141844
	Stage sporulation control protein	3	0.212766
	Stage V sporulation protein	7	0.496454
	Stress adaptation protein	2	0.141844
	Stress protein	2	0.141844
	Subtilase protein	1	0.070922
	Succinate-semialdehyde dehydrogenase	1	0.070922
	Sugar diacid utilization regulator	1	0.070922
	Sugar phosphate permease	1	0.070922
	Sulfate transport permease	2	0.141844
	Sulfate-transporting ATPase	1	0.070922
	Sulfoacetaldehyde acetyltransferase	1	0.070922
	Sulfurtransferase	1	0.070922
	Superoxide dismutase	9	0.638298
	Surfactin synthase	1	0.070922
	Surfactin synthetase	4	0.283688
	Swarming motility protein	1	0.070922
	Tagatose 1,6-diphosphate	1	0.070922
	Tail completion protein	2	0.141844
	Tail fiber protein	1	0.070922
	Tail tape measure protein	1	0.070922
	Tartrate dehydrogenase	6	0.425532
	Tat pathway signal protein	1	0.070922
	Tautomerase	18	1.2766
	Terminase	1	0.070922
	TetR transcriptional regulator	6	0.425532
	Tetratricopeptide repeat protein	1	0.070922
	Thiamine biosynthesis protein MoeB	1	0.070922
	Thiamine pyrophosphate-requiring enzyme	1	0.070922
	Thioesterase protein	1	0.070922
	Thiol peroxidase	1	0.070922
	Thiol reductase thioredoxin	51	3.61702
	Thiol-disulfide oxidoreductase	7	0.496454
	Thioredoxin	267	18.9362
	Thioredoxin reductase	5	0.35461
	Thioredoxin-like protein	8	0.567376
	Threonine--tRNA ligase	2	0.141844
	Transaldolase	39	2.76596
	Transaldolase GN=tal	1	0.070922
	Transcription attenuation protein MtrB	41	2.9078
	Transcription elongation factor GreA	53	3.75887
	Transcription regulator	1	0.070922
	Transcription termination/antitermination protein	1	0.070922
	Transcription termination/antitermination protein NusA	2	0.141844
	Transcription termination/antitermination protein NusG	33	2.34043
	Transcriptional activator	5	0.35461
	Transcriptional antiterminator	2	0.141844
	Transcriptional regulator	34	2.41135
	Transcriptional repressor	7	0.496454
	Transcription-repair-coupling factor	16	1.13475
	Transition state regulator	4	0.283688
	Transketolase	9	0.638298
	Translation initiation factor IF-1	80	5.67376
	Translation initiation factor IF-2	42	2.97872
	Translation initiation factor IF-3	29	2.05674
	Translocation-enhancing protein	1	0.070922
	Transport permease protein	1	0.070922
	Transporter	1	0.070922
	Transposase	13	0.921986
	TRAP transporter large permease	1	0.070922
	Trehalose permease IIC protein	2	0.141844
	tRNA (N(6)-L-threonylcarbamoyladenosine(37)-C(2))-methylthiotransferase	1	0.070922
	tRNA 2-selenouridine(34)	1	0.070922
	tRNA dimethylallyltransferase	1	0.070922
	tRNA modification GTPase	1	0.070922
	tRNA pseudouridine synthase	1	0.070922
	Trp repressor	1	0.070922
	Tryptophan synthase	1	0.070922
	Tryptophan--tRNA ligase	5	0.35461
	Two-component response regulator	6	0.425532
	Two-component sensor histidine kinase	4	0.283688
	Type I glutamate--ammonia ligase	27	1.91489
	Type I restriction enzyme R	1	0.070922
	Type I-C CRISPR-associated protein	1	0.070922
	Tyrosine recombinase	5	0.35461
	Tyrosine--tRNA ligase	1	0.070922
	UDP-glucose 4-epimerase	1	0.070922
	UDP-glucose 6-dehydrogenase	4	0.283688
	UDP-N-acetylglucosamine 1-carboxyvinyltransferase	1	0.070922
	UDP-N-acetylglucosamine--N-acetylmuramyl-(pentapeptide) pyrophosphoryl-undecaprenol N-acetylglucosamine transferase	1	0.070922
	Uncharacterized conserved protein	1	0.070922
	Uncharacterized protein	7	0.496454
	Uncharacterized protein A0A1W6HP12	7	0.496454
	Uncharacterized protein S6FC82	5	0.35461
	Uncharacterized protein A0A023PH32	1	0.070922
	Uncharacterized protein A0A074L788	3	0.212766
	Uncharacterized protein A0A074LD54	1	0.070922
	Uncharacterized protein A0A074LID6	1	0.070922
	Uncharacterized protein A0A077J4K6	2	0.141844
	Uncharacterized protein A0A077J5Q8	2	0.141844
	Uncharacterized protein A0A077J626	1	0.070922
	Uncharacterized protein A0A084GWF7	3	0.212766
	Uncharacterized protein A0A084H3K4	1	0.070922
	Uncharacterized protein A0A084H466	2	0.141844
	Uncharacterized protein A0A090MP39	2	0.141844
	Uncharacterized protein A0A090MSF8	4	0.283688
	Uncharacterized protein A0A090Y9J8	1	0.070922
	Uncharacterized protein A0A094YS20	1	0.070922
	Uncharacterized protein A0A098ETB7	1	0.070922
	Uncharacterized protein A0A098EWN1	1	0.070922
	Uncharacterized protein A0A0A0E6Z0	1	0.070922
	Uncharacterized protein A0A0A6VFV9	3	0.212766
	Uncharacterized protein A0A0A8X1W7	1	0.070922
	Uncharacterized protein A0A0B0IC09	3	0.212766
	Uncharacterized protein A0A0B0IIK0	1	0.070922
	Uncharacterized protein A0A0B0IJZ0	1	0.070922
	Uncharacterized protein A0A0B4S3U7	9	0.638298
	Uncharacterized protein A0A0B4S5J0	1	0.070922
	Uncharacterized protein A0A0C2NES5	13	0.921986
	Uncharacterized protein A0A0C2T805	1	0.070922
	Uncharacterized protein A0A0D0EGI9	1	0.070922
	Uncharacterized protein A0A0D0EY87	1	0.070922
	Uncharacterized protein A0A0D0GBX5	2	0.141844
	Uncharacterized protein A0A0D0GTG1	1	0.070922
	Uncharacterized protein A0A0D1UT41	1	0.070922
	Uncharacterized protein A0A0F5HMY8	1	0.070922
	Uncharacterized protein A0A0F6EQ34	1	0.070922
	Uncharacterized protein A0A0F6Y0N9	2	0.141844
	Uncharacterized protein A0A0G8FGT0	1	0.070922
	Uncharacterized protein A0A0H1RWC5	1	0.070922
	Uncharacterized protein A0A0H1RYV3	4	0.283688
	Uncharacterized protein A0A0H4KUD0	3	0.212766
	Uncharacterized protein A0A0J1IAT0	3	0.212766
	Uncharacterized protein A0A0J1LCG4	1	0.070922
	Uncharacterized protein A0A0J1LE84	1	0.070922
	Uncharacterized protein A0A0J5R628	1	0.070922
	Uncharacterized protein A0A0J6BFG0	1	0.070922
	Uncharacterized protein A0A0K0HXE7	2	0.141844
	Uncharacterized protein A0A0K0HYV9	1	0.070922
	Uncharacterized protein A0A0K0I0E0	1	0.070922
	Uncharacterized protein A0A0K0I150	1	0.070922
	Uncharacterized protein A0A0K0I1B4	3	0.212766
	Uncharacterized protein A0A0K0I3H4	6	0.425532
	Uncharacterized protein A0A0K0I456	13	0.921986
	Uncharacterized protein A0A0K0I4A3	3	0.212766
	Uncharacterized protein A0A0K0I4H1	3	0.212766
	Uncharacterized protein A0A0K0I4X1	4	0.283688
	Uncharacterized protein A0A0K2WID6	1	0.070922
	Uncharacterized protein A0A0K2WIJ9	1	0.070922
	Uncharacterized protein A0A0K9GC70	1	0.070922
	Uncharacterized protein A0A0K9GXJ5	1	0.070922
	Uncharacterized protein A0A0M0G275	1	0.070922
	Uncharacterized protein A0A0M0G7V5	1	0.070922
	Uncharacterized protein A0A0M0GAS0	3	0.212766
	Uncharacterized protein A0A0M0GCS7	1	0.070922
	Uncharacterized protein A0A0M0GCT0	1	0.070922
	Uncharacterized protein A0A0M0GJ12	1	0.070922
	Uncharacterized protein A0A0M0GK96	1	0.070922
	Uncharacterized protein A0A0M0KFM7	1	0.070922
	Uncharacterized protein A0A0M0KNQ4	1	0.070922
	Uncharacterized protein A0A0M0W4V0	1	0.070922
	Uncharacterized protein A0A0M0WHM2	3	0.212766
	Uncharacterized protein A0A0M0WUM5	1	0.070922
	Uncharacterized protein A0A0M1NJW1	1	0.070922
	Uncharacterized protein A0A0M1P4Q3	1	0.070922
	Uncharacterized protein A0A0M2EAF1	1	0.070922
	Uncharacterized protein A0A0M2EAM4	2	0.141844
	Uncharacterized protein A0A0M2EBP0	1	0.070922
	Uncharacterized protein A0A0M2EDP9	15	1.06383
	Uncharacterized protein A0A0M2EDQ8	12	0.851064
	Uncharacterized protein A0A0M2EGL2	1	0.070922
	Uncharacterized protein A0A0M2EGY2	1	0.070922
	Uncharacterized protein A0A0M2FVR8	23	1.63121
	Uncharacterized protein A0A0M2FWK1	11	0.780142
	Uncharacterized protein A0A0M2SQN5	1	0.070922
	Uncharacterized protein A0A0M2SX37	1	0.070922
	Uncharacterized protein A0A0M2T0S6	1	0.070922
	Uncharacterized protein A0A0M2T255	1	0.070922
	Uncharacterized protein A0A0M3RDQ9	1	0.070922
	Uncharacterized protein A0A0M4GMS9	1	0.070922
	Uncharacterized protein A0A0M4GQS1	1	0.070922
	Uncharacterized protein A0A0M5J9D8	1	0.070922
	Uncharacterized protein A0A0M8PU47	2	0.141844
	Uncharacterized protein A0A0M8PYH3	1	0.070922
	Uncharacterized protein A0A0M9DHK5	1	0.070922
	Uncharacterized protein A0A0M9GTB5	1	0.070922
	Uncharacterized protein A0A0M9WTT2	1	0.070922
	Uncharacterized protein A0A0N0M7E2	1	0.070922
	Uncharacterized protein A0A0Q3QS24	2	0.141844
	Uncharacterized protein A0A0Q3SH93	1	0.070922
	Uncharacterized protein A0A0Q3VG36	1	0.070922
	Uncharacterized protein A0A0Q3W9I1	2	0.141844
	Uncharacterized protein A0A0Q3WN23	1	0.070922
	Uncharacterized protein A0A0Q6KQ71	2	0.141844
	Uncharacterized protein A0A0Q6LEZ3	1	0.070922
	Uncharacterized protein A0A0Q6LLF8	1	0.070922
	Uncharacterized protein A0A0Q9UJ65	1	0.070922
	Uncharacterized protein A0A0Q9VSA7	1	0.070922
	Uncharacterized protein A0A0Q9W3E0	2	0.141844
	Uncharacterized protein A0A0Q9Y821	1	0.070922
	Uncharacterized protein A0A0U1P2Y2	1	0.070922
	Uncharacterized protein A0A0U1P3D6	1	0.070922
	Uncharacterized protein A0A0V8HD20	1	0.070922
	Uncharacterized protein A0A0V8HFU8	1	0.070922
	Uncharacterized protein A0A109MWY2	1	0.070922
	Uncharacterized protein A0A109N1Y1	1	0.070922
	Uncharacterized protein A0A127VUZ6	2	0.141844
	Uncharacterized protein A0A127VV38	2	0.141844
	Uncharacterized protein A0A127VWT2	2	0.141844
	Uncharacterized protein A0A127VZL5	2	0.141844
	Uncharacterized protein A0A127W298	2	0.141844
	Uncharacterized protein A0A127W2K1	2	0.141844
	Uncharacterized protein A0A127W3X6	1	0.070922
	Uncharacterized protein A0A127W5U2	1	0.070922
	Uncharacterized protein A0A132MZI6	1	0.070922
	Uncharacterized protein A0A135W2S2	2	0.141844
	Uncharacterized protein A0A135W4I9	1	0.070922
	Uncharacterized protein A0A135W7B0	1	0.070922
	Uncharacterized protein A0A135W7M1	3	0.212766
	Uncharacterized protein A0A135WFT1	1	0.070922
	Uncharacterized protein A0A135WFY3	2	0.141844
	Uncharacterized protein A0A135WME6	2	0.141844
	Uncharacterized protein A0A136C5W2	3	0.212766
	Uncharacterized protein A0A142F1M5	1	0.070922
	Uncharacterized protein A0A143FLE2	1	0.070922
	Uncharacterized protein A0A147K696	1	0.070922
	Uncharacterized protein A0A147KBS2	1	0.070922
	Uncharacterized protein A0A150BMT8	1	0.070922
	Uncharacterized protein A0A150C5C7	1	0.070922
	Uncharacterized protein A0A150JSG7	1	0.070922
	Uncharacterized protein A0A150K2P1	1	0.070922
	Uncharacterized protein A0A150KGM1	1	0.070922
	Uncharacterized protein A0A150KKX8	1	0.070922
	Uncharacterized protein A0A150KLK9	1	0.070922
	Uncharacterized protein A0A150L6C1	1	0.070922
	Uncharacterized protein A0A150YD66	1	0.070922
	Uncharacterized protein A0A162DB06	2	0.141844
	Uncharacterized protein A0A162DZ49	1	0.070922
	Uncharacterized protein A0A164EMD9	1	0.070922
	Uncharacterized protein A0A167XIP6	1	0.070922
	Uncharacterized protein A0A168CU39	1	0.070922
	Uncharacterized protein A0A172XIQ6	2	0.141844
	Uncharacterized protein A0A172XM61	3	0.212766
	Uncharacterized protein A0A172XP22	1	0.070922
	Uncharacterized protein A0A172XP62	28	1.98582
	Uncharacterized protein A0A172XPB7	1	0.070922
	Uncharacterized protein A0A176J4R4	1	0.070922
	Uncharacterized protein A0A177L900	1	0.070922
	Uncharacterized protein A0A179INV5	1	0.070922
	Uncharacterized protein A0A179IQS1	1	0.070922
	Uncharacterized protein A0A179SLG7	1	0.070922
	Uncharacterized protein A0A179SQX5	1	0.070922
	Uncharacterized protein A0A1A6I491	2	0.141844
	Uncharacterized protein A0A1A6I5S0	1	0.070922
	Uncharacterized protein A0A1A9PQD9	2	0.141844
	Uncharacterized protein A0A1B1LIF5	1	0.070922
	Uncharacterized protein A0A1B3XN70	1	0.070922
	Uncharacterized protein A0A1B8VUI3	1	0.070922
	Uncharacterized protein A0A1B8VWN9	1	0.070922
	Uncharacterized protein A0A1B8VYT7	1	0.070922
	Uncharacterized protein A0A1B8W6N2	1	0.070922
	Uncharacterized protein A0A1B8WAQ9	1	0.070922
	Uncharacterized protein A0A1B9AI70	1	0.070922
	Uncharacterized protein A0A1B9AIG1	3	0.212766
	Uncharacterized protein A0A1B9APN6	1	0.070922
	Uncharacterized protein A0A1B9APU3	1	0.070922
	Uncharacterized protein A0A1C3CFH3	3	0.212766
	Uncharacterized protein A0A1C3CIA8	1	0.070922
	Uncharacterized protein A0A1C3CJZ2	1	0.070922
	Uncharacterized protein A0A1C3D547	1	0.070922
	Uncharacterized protein A0A1C3DAU3	1	0.070922
	Uncharacterized protein A0A1C3SKQ2	2	0.141844
	Uncharacterized protein A0A1C4CQZ8	2	0.141844
	Uncharacterized protein A0A1C4E3M6	1	0.070922
	Uncharacterized protein A0A1C6W8V0	1	0.070922
	Uncharacterized protein A0A1D2VUY0	1	0.070922
	Uncharacterized protein A0A1D2VY41	1	0.070922
	Uncharacterized protein A0A1D2W1U1	2	0.141844
	Uncharacterized protein A0A1D2W316	4	0.283688
	Uncharacterized protein A0A1D3NXI9	1	0.070922
	Uncharacterized protein A0A1D7QTN3	1	0.070922
	Uncharacterized protein A0A1D9PEP5	7	0.496454
	Uncharacterized protein A0A1D9PEX9	17	1.20567
	Uncharacterized protein A0A1D9PFV6	8	0.567376
	Uncharacterized protein A0A1D9PGM1	3	0.212766
	Uncharacterized protein A0A1D9PGW5	1	0.070922
	Uncharacterized protein A0A1D9PHK3	2	0.141844
	Uncharacterized protein A0A1D9PHL6	10	0.70922
	Uncharacterized protein A0A1D9PIE8	4	0.283688
	Uncharacterized protein A0A1D9PIF7	2	0.141844
	Uncharacterized protein A0A1D9PIY0	15	1.06383
	Uncharacterized protein A0A1D9PJQ5	3	0.212766
	Uncharacterized protein A0A1D9PJS4	4	0.283688
	Uncharacterized protein A0A1D9PJW5	1	0.070922
	Uncharacterized protein A0A1D9PJY5	2	0.141844
	Uncharacterized protein A0A1D9PJZ1	2	0.141844
	Uncharacterized protein A0A1D9PK43	3	0.212766
	Uncharacterized protein A0A1D9PK67	1	0.070922
	Uncharacterized protein A0A1D9PL37	4	0.283688
	Uncharacterized protein A0A1D9PL99	2	0.141844
	Uncharacterized protein A0A1D9PLK5	5	0.35461
	Uncharacterized protein A0A1D9PLW1	2	0.141844
	Uncharacterized protein A0A1D9PM42	15	1.06383
	Uncharacterized protein A0A1D9PM73	2	0.141844
	Uncharacterized protein A0A1D9PM74	3	0.212766
	Uncharacterized protein A0A1D9PML9	1	0.070922
	Uncharacterized protein A0A1D9PMW7	2	0.141844
	Uncharacterized protein A0A1D9PMY6	4	0.283688
	Uncharacterized protein A0A1D9PN03	6	0.425532
	Uncharacterized protein A0A1D9PNC0	1	0.070922
	Uncharacterized protein A0A1D9PNF7	6	0.425532
	Uncharacterized protein A0A1D9PQ25	2	0.141844
	Uncharacterized protein A0A1D9PQH3	1	0.070922
	Uncharacterized protein A0A1D9PQS5	1	0.070922
	Uncharacterized protein A0A1D9PQV4	1	0.070922
	Uncharacterized protein A0A1E8B4E9	1	0.070922
	Uncharacterized protein A0A1G1UHX0	1	0.070922
	Uncharacterized protein A0A1G4GPQ8	1	0.070922
	Uncharacterized protein A0A1G4KTQ2	1	0.070922
	Uncharacterized protein A0A1J0AKM4	1	0.070922
	Uncharacterized protein A0A1J5XB38	1	0.070922
	Uncharacterized protein A0A1J6VYZ5	2	0.141844
	Uncharacterized protein A0A1J9WMM2	1	0.070922
	Uncharacterized protein A0A1L6ZJQ4	1	0.070922
	Uncharacterized protein A0A1L6ZPA1	1	0.070922
	Uncharacterized protein A0A1L6ZQZ6	1	0.070922
	Uncharacterized protein A0A1L7AA23	2	0.141844
	Uncharacterized protein A0A1Q8GZC8	4	0.283688
	Uncharacterized protein A0A1Q8V2E7	1	0.070922
	Uncharacterized protein A0A1Q9B4B8	4	0.283688
	Uncharacterized protein A0A1Q9B6U9	3	0.212766
	Uncharacterized protein A0A1Q9B894	35	2.48227
	Uncharacterized protein A0A1Q9BA17	3	0.212766
	Uncharacterized protein A0A1Q9BCP1	4	0.283688
	Uncharacterized protein A0A1Q9G265	2	0.141844
	Uncharacterized protein A0A1Q9PI18	1	0.070922
	Uncharacterized protein A0A1R1B643	1	0.070922
	Uncharacterized protein A0A1R1B9Y3	4	0.283688
	Uncharacterized protein A0A1R1HP53	1	0.070922
	Uncharacterized protein A0A1R1HSD2	1	0.070922
	Uncharacterized protein A0A1S6Z682	1	0.070922
	Uncharacterized protein A0A1S7FG32	1	0.070922
	Uncharacterized protein A0A1T4XKB1	1	0.070922
	Uncharacterized protein A0A1T4YII6	1	0.070922
	Uncharacterized protein A0A1T4YJ74	1	0.070922
	Uncharacterized protein A0A1V0L1I6	1	0.070922
	Uncharacterized protein A0A1V0L1X9	2	0.141844
	Uncharacterized protein A0A1V0L472	6	0.425532
	Uncharacterized protein A0A1V0L490	1	0.070922
	Uncharacterized protein A0A1V0SVU2	1	0.070922
	Uncharacterized protein A0A1V0T068	1	0.070922
	Uncharacterized protein A0A1V0T311	1	0.070922
	Uncharacterized protein A0A1V1Z3D8	2	0.141844
	Uncharacterized protein A0A1V2SDY3	1	0.070922
	Uncharacterized protein A0A1V2SEK3	1	0.070922
	Uncharacterized protein A0A1W6A617	3	0.212766
	Uncharacterized protein A0A1W6AGM2	1	0.070922
	Uncharacterized protein A0A1W6EY05	3	0.212766
	Uncharacterized protein A0A1W6F399	2	0.141844
	Uncharacterized protein A0A1W6HFG9	2	0.141844
	Uncharacterized protein A0A1W6HP12	41	2.9078
	Uncharacterized protein A0A1X6PWU5	2	0.141844
	Uncharacterized protein A0A1X7F780	3	0.212766
	Uncharacterized protein A0A1Y0CLJ0	1	0.070922
	Uncharacterized protein A0A1Y0CRX5	1	0.070922
	Uncharacterized protein A0A1Y0QAF7	1	0.070922
	Uncharacterized protein A0A1Y0UAS7	1	0.070922
	Uncharacterized protein A0A1Y0X124	1	0.070922
	Uncharacterized protein A0A1Y4WZG8	1	0.070922
	Uncharacterized protein A0A1Y4X0Q4	1	0.070922
	Uncharacterized protein A0A1Y4X3P7	3	0.212766
	Uncharacterized protein A0A1Y4X9J9	3	0.212766
	Uncharacterized protein A0A200H0B4	3	0.212766
	Uncharacterized protein A0A200HBS3	2	0.141844
	Uncharacterized protein A0A222EKL3	3	0.212766
	Uncharacterized protein A0A235BDS2	2	0.141844
	Uncharacterized protein A0A244BD05	1	0.070922
	Uncharacterized protein A0A244BE68	3	0.212766
	Uncharacterized protein A0A244BIU3	2	0.141844
	Uncharacterized protein A0A244BMQ2	6	0.425532
	Uncharacterized protein A0A244BU11	3	0.212766
	Uncharacterized protein A0A244BXE5	8	0.567376
	Uncharacterized protein A0A244BXN5	1	0.070922
	Uncharacterized protein A0A244BXX6	3	0.212766
	Uncharacterized protein A0A2G5VW74	1	0.070922
	Uncharacterized protein A0A2G5VWK8	1	0.070922
	Uncharacterized protein A0A2G5VWM4	1	0.070922
	Uncharacterized protein A0A2G5WG30	1	0.070922
	Uncharacterized protein A0A2G5WGQ7	1	0.070922
	Uncharacterized protein A0A2G5WHH5	1	0.070922
	Uncharacterized protein A0A2G5WMP1	1	0.070922
	Uncharacterized protein A0A2G5WUV3	1	0.070922
	Uncharacterized protein A0A2G5WWS0	1	0.070922
	Uncharacterized protein A0A2G5X212	1	0.070922
	Uncharacterized protein A0A2G5X810	1	0.070922
	Uncharacterized protein A0A2G5XAN1	1	0.070922
	Uncharacterized protein A0A2G5XAY0	1	0.070922
	Uncharacterized protein A0A2G5XF70	1	0.070922
	Uncharacterized protein A0A2G5XGU5	2	0.141844
	Uncharacterized protein A0A2G5XME9	3	0.212766
	Uncharacterized protein A0A2G5ZCK4	1	0.070922
	Uncharacterized protein A0A2G5ZCN4	1	0.070922
	Uncharacterized protein A0A2G5ZEA6	1	0.070922
	Uncharacterized protein A0A2G5ZJA6	1	0.070922
	Uncharacterized protein A0A2G5ZJQ1	1	0.070922
	Uncharacterized protein A0A2G6ANC1	1	0.070922
	Uncharacterized protein A0A2G6AR77	1	0.070922
	Uncharacterized protein A0A2G6ARG3	3	0.212766
	Uncharacterized protein A0A2G6AY94	1	0.070922
	Uncharacterized protein A0A2G6AZY8	1	0.070922
	Uncharacterized protein A0A2G6B2M3	2	0.141844
	Uncharacterized protein A0A2G6B329	1	0.070922
	Uncharacterized protein A0A2G6B3L7	3	0.212766
	Uncharacterized protein A0A2G6B5T6	1	0.070922
	Uncharacterized protein A0A2G6B7C0	1	0.070922
	Uncharacterized protein A0A2G6B7I4	2	0.141844
	Uncharacterized protein A0A2G6B8E4	1	0.070922
	Uncharacterized protein A0A2G6B8Y5	1	0.070922
	Uncharacterized protein A0A2G6BCZ2	2	0.141844
	Uncharacterized protein A0A345NX89	1	0.070922
	Uncharacterized protein A0A345P1M3	1	0.070922
	Uncharacterized protein A0A380BDZ3	1	0.070922
	Uncharacterized protein A3I6R3	1	0.070922
	Uncharacterized protein A3I6T1	2	0.141844
	Uncharacterized protein A8FBM2	1	0.070922
	Uncharacterized protein A8FCF2	9	0.638298
	Uncharacterized protein A8FDK9	4	0.283688
	Uncharacterized protein A8FFC4	6	0.425532
	Uncharacterized protein A8FGF8	3	0.212766
	Uncharacterized protein B1HMD2	2	0.141844
	Uncharacterized protein B1HR33	1	0.070922
	Uncharacterized protein B4AF58	1	0.070922
	Uncharacterized protein B4AGX8	1	0.070922
	Uncharacterized protein B4AH98	1	0.070922
	Uncharacterized protein B4AHL3	1	0.070922
	Uncharacterized protein B5UXE1	1	0.070922
	Uncharacterized protein B9J3Q7	1	0.070922
	Uncharacterized protein C2NAL1	2	0.141844
	Uncharacterized protein C3BHP7	1	0.070922
	Uncharacterized protein C3FAN4	1	0.070922
	Uncharacterized protein D6XYF2	2	0.141844
	Uncharacterized protein D8H534	1	0.070922
	Uncharacterized protein E1UPE1	1	0.070922
	Uncharacterized protein E1URL0	1	0.070922
	Uncharacterized protein E3EAX9	1	0.070922
	Uncharacterized protein E5WF34	1	0.070922
	Uncharacterized protein F8IIQ0	1	0.070922
	Uncharacterized protein F9DMT9	1	0.070922
	Uncharacterized protein F9DR65	1	0.070922
	Uncharacterized protein F9DW88	1	0.070922
	Uncharacterized protein F9DXH9	2	0.141844
	Uncharacterized protein F9DXM7	1	0.070922
	Uncharacterized protein G2RLB2	1	0.070922
	Uncharacterized protein G2TIE2	1	0.070922
	Uncharacterized protein G2TMK9	1	0.070922
	Uncharacterized protein G9QP04	1	0.070922
	Uncharacterized protein I0JGX5	1	0.070922
	Uncharacterized protein I0JHC9	1	0.070922
	Uncharacterized protein I0JHP9	1	0.070922
	Uncharacterized protein I0JHQ6	3	0.212766
	Uncharacterized protein I0JI78	2	0.141844
	Uncharacterized protein I0JIS5	1	0.070922
	Uncharacterized protein I0JJ49	2	0.141844
	Uncharacterized protein I0JKS4	1	0.070922
	Uncharacterized protein I0JLD1	4	0.283688
	Uncharacterized protein I0JML4	1	0.070922
	Uncharacterized protein I0JN20	2	0.141844
	Uncharacterized protein I0JQM7	1	0.070922
	Uncharacterized protein I0JRJ8	1	0.070922
	Uncharacterized protein I0JS88	1	0.070922
	Uncharacterized protein I0JS93	2	0.141844
	Uncharacterized protein I0JSH5	1	0.070922
	Uncharacterized protein I0JT79	4	0.283688
	Uncharacterized protein I3E496	1	0.070922
	Uncharacterized protein I8U9R7	1	0.070922
	Uncharacterized protein J7TZF8	2	0.141844
	Uncharacterized protein J7WZS0	1	0.070922
	Uncharacterized protein J7Y5I9	4	0.283688
	Uncharacterized protein J7YPK5	1	0.070922
	Uncharacterized protein J8AV13	1	0.070922
	Uncharacterized protein J8CE14	3	0.212766
	Uncharacterized protein J8DHZ7	1	0.070922
	Uncharacterized protein J8FNW0	1	0.070922
	Uncharacterized protein J8G0V6	1	0.070922
	Uncharacterized protein J8G3X6	2	0.141844
	Uncharacterized protein J8GJU8	3	0.212766
	Uncharacterized protein J8GLV0	2	0.141844
	Uncharacterized protein J8JVI2	2	0.141844
	Uncharacterized protein J8MF97	1	0.070922
	Uncharacterized protein J8RE61	1	0.070922
	Uncharacterized protein J9BK17	2	0.141844
	Uncharacterized protein J9BSK9	1	0.070922
	Uncharacterized protein J9WCN4	1	0.070922
	Uncharacterized protein J9WIU4	1	0.070922
	Uncharacterized protein K1KVG0	1	0.070922
	Uncharacterized protein K6CWM2	1	0.070922
	Uncharacterized protein L8AII9	1	0.070922
	Uncharacterized protein N0AWB1	1	0.070922
	Uncharacterized protein N0B5H4	1	0.070922
	Uncharacterized protein O64081	1	0.070922
	Uncharacterized protein Q2BD28	1	0.070922
	Uncharacterized protein Q4V1K0	1	0.070922
	Uncharacterized protein Q63B20	1	0.070922
	Uncharacterized protein Q70K07	4	0.283688
	Uncharacterized protein Q81PR2	1	0.070922
	Uncharacterized protein Q81SI6	1	0.070922
	Uncharacterized protein R7F3U2	1	0.070922
	Uncharacterized protein R8HUD1	2	0.141844
	Uncharacterized protein R8KM19	1	0.070922
	Uncharacterized protein R8PCF2	1	0.070922
	Uncharacterized protein R8QLG6	1	0.070922
	Uncharacterized protein R8QYL0	3	0.212766
	Uncharacterized protein R8R4M3	1	0.070922
	Uncharacterized protein R8UQY9	1	0.070922
	Uncharacterized protein R8VLS3	1	0.070922
	Uncharacterized protein R8YIU1	1	0.070922
	Uncharacterized protein S3JR45	1	0.070922
	Uncharacterized protein S6FC82	4	0.283688
	Uncharacterized protein S6FS24	4	0.283688
	Uncharacterized protein S6FUV2	1	0.070922
	Uncharacterized protein S6FXP0	2	0.141844
	Uncharacterized protein S6G2L1	2	0.141844
	Uncharacterized protein T5HA31	6	0.425532
	Uncharacterized protein T5HMP1	1	0.070922
	Uncharacterized protein T5HUF9	4	0.283688
	Uncharacterized protein U1YHU5	1	0.070922
	Uncharacterized protein U1Z0T0	1	0.070922
	Uncharacterized protein U1Z3F0	2	0.141844
	Uncharacterized protein U5L4C8	1	0.070922
	Uncharacterized protein U6SKE6	1	0.070922
	Uncharacterized protein V5M5K8	1	0.070922
	Uncharacterized protein V5M5Z1	1	0.070922
	Uncharacterized protein V5M9Q4	1	0.070922
	Uncharacterized protein V6T606	1	0.070922
	Uncharacterized protein V9IR71	1	0.070922
	Uncharacterized protein W4RU58	1	0.070922
	Uncharacterized protein W7KZH6	5	0.35461
	Uncharacterized protein W7L4Y8	1	0.070922
	Uncharacterized protein W7LB71	1	0.070922
	Uncharacterized protein W7RCK7	1	0.070922
	Uncharacterized protein W7RPI3	1	0.070922
	Uncharacterized protein W7ZSC4	1	0.070922
	Uncharacterized protein W8A0P6	2	0.141844
	Uncharacterized protein W8QJ91	1	0.070922
	Uncharacterized protein W8QN87	3	0.212766
	Uncharacterized protein W8QP04	1	0.070922
	Uncharacterized protein W8QQG9	1	0.070922
	Uncharacterized protein W8QR73	11	0.780142
	Uncharacterized protein W8QUB8	1	0.070922
	Uncharacterized protein W8QVD3	7	0.496454
	Uncharacterized protein W8QYE0	3	0.212766
	Uncharacterized protein W8QYP5	2	0.141844
	Uncharacterized protein W8QZG0	2	0.141844
	Uncharacterized protein W8R008	1	0.070922
	Uncharacterized protein W8R4B4	22	1.56028
	Uncharacterized protein W8R5N7	14	0.992908
	Uncharacterized protein W8RGJ1	2	0.141844
	Uncharacterized protein W8RHD6	2	0.141844
	Uncharacterized protein W8RKJ9	1	0.070922
	Uncharacterized protein W8XWS3	1	0.070922
	Uncharacterized protein W8Z9F9	2	0.141844
	UPF0145 protein	1	0.070922
	UPF0154 protein	6	0.425532
	UPF0223 protein	10	0.70922
	UPF0234 protein	1	0.070922
	UPF0297 protein	10	0.70922
	UPF0302 protein	3	0.212766
	UPF0340 protein	1	0.070922
	UPF0348 protein	1	0.070922
	UPF0354 protein	9	0.638298
	UPF0356 protein	2	0.141844
	UPF0358 protein	15	1.06383
	UPF0738 protein	1	0.070922
	Urease	3	0.212766
	Uridine kinase	4	0.283688
	Uroporphyrinogen decarboxylase	1	0.070922
	Uroporphyrinogen synthase	1	0.070922
	UTP--glucose-1-phosphate uridylyltransferase	1	0.070922
	UvrABC protein	11	0.780142
	Virulence associated protein	1	0.070922
	Xanthine dehydrogenase	1	0.070922
	YaaQ like protein	1	0.070922
	YbaB/EbfC nucleoid-associated protein	3	0.212766
	YdaL	2	0.141844
	YdjH protein	1	0.070922
	YpuA protein	1	0.070922
	YtpI-like protein	1	0.070922
	Zinc protease	3	0.212766
	Zinc/iron permease	1	0.070922
	Zinc-transporting ATPase	2	0.141844

## Sheet: Table S2
		Table S2.	Peptides and corresponding fragmented sequences that were detected in MS/MS
	Strain ID	Accession	Name	Sequences
	4YE	H0UG11	50S ribosomal protein L7/L12	AKLEEAGATVEVK
	4YE	H0UG11	50S ribosomal protein L7/L12	EITGLGLK
	4YE	H0UG11	50S ribosomal protein L7/L12	LEEAGATVEVK
	4YE	H0UG11	50S ribosomal protein L7/L12	ALKEGVSKDEAEGMK
	4YE	H0UG11	50S ribosomal protein L7/L12	EGVSKDEAEGMK
	4YE	H0UHI2	Cold shock-like protein CspD	GPQAANVNRL
	4YE	H0UHI2	Cold shock-like protein CspD	TLEEGQKVEFEIVQGSR
	4YE	H0UHI2	Cold shock-like protein CspD	VEFEIVQGSR
	4YE	H0UG48	30S ribosomal protein S13	ILAEAGVDANAR
	4YE	H0UG48	30S ribosomal protein S13	VRDLTEDEVNK
	4YE	V6LZQ1	30S ribosomal protein S5	AQEVPDAIRK
	4YE	V6LZQ1	30S ribosomal protein S5	AQEVPDAIR
	4YE	A0A0K9YLM3	50S ribosomal protein L2	VATIEYDPNR
	4YE	A0A0K9YLM3	50S ribosomal protein L2	AAGTSAQLLGR
	4YE	V6M924	Thioredoxin	YQVVTDMNVGR
	4YE	H0UG09	50S ribosomal protein L1	SVSISSTMGPGVR
	4YE	H0U409	Thioredoxin	VNVDDNPESAGK
	4YE	A0A177XLW3	Pyruvate kinase	LINAGMNVAR
	4YE	A0A075R8V6	Biotin carboxyl carrier	SGGVEASQPVVVR
	4YE	H0U8W6	Polyribonucleotide nucleotidyltransferase	IMTMSINPEK
	4YE	A0A1A5XTX8	REVERSED SpoIVB peptidase	VATLPVSR
	4YE	H0U469	50S ribosomal protein L20	LAGVEVNR
	4YE	V6MA54	Cold-shock protein	GFGFIER
	4YE	V6MA54	Cold-shock protein	GPQAANVVKL
	4YE	H0UEU0	Cold shock protein CspB	DGGDDVFVHFSAIQSEGFK
	4YE	H0UEU0	Cold shock protein CspB	SLDEGQTVEFDIVEGDRGPQAANVTK
	4YE	H0UEU0	Cold shock protein CspB	GPQAANVTKI
	4YE	H0UEU0	Cold shock protein CspB	GFGFIER
	4YE	H0UG11	50S ribosomal protein L7/L12	AKLEEAGATVEVK
	4YE	H0UG11	50S ribosomal protein L7/L12	LEEAGATVEVK
	4YE	H0UG11	50S ribosomal protein L7/L12	EGVSKDEAEGMK
	4YE	H0UG11	50S ribosomal protein L7/L12	EITGLGLK
	4YE	V6MA54	Cold-shock protein	GPQAANVVKL
	4YE	H0UG48	30S ribosomal protein S13	ILAEAGVDANAR
	4YE	H0U964	Acyl carrier protein	ITTVGEVVNYISSHK
	4YE	V6M147	50S ribosomal protein L2	VATIEYDPNR
	4YE	H0UHI2	Cold shock-like protein CspD	GPQAANVNRL
	4YE	H0UG37	30S ribosomal protein S8	VYANNNEIPR
	4YE	H0UG09	50S ribosomal protein L1	SVSISSTMGPGVR
	4YE	A0A177XLW3	Pyruvate kinase	LINAGMNVAR
	4YE	H0U9U6	Nucleoside diphosphate kinase	TNPADAAPGTIR
	4YE	A0A1A5XTX8	REVERSED SpoIVB peptidase	VATLPVSR
	9th	S6FHK7	RNA degradation presenting factor	EVFEAEVK
	9th	S6FHK7	RNA degradation presenting factor	GFIPASLVEAHFVEDFTDYK
	9th	S6FHK7	RNA degradation presenting factor	GFIPASLVEAHFVEDFTDYKGK
	9th	S6FHK7	RNA degradation presenting factor	GGLVVDIGVR
	9th	S6FHK7	RNA degradation presenting factor	HIGTPHEVLEEGQTVK
	9th	S6FHK7	RNA degradation presenting factor	TLSLIVVELDR
	9th	S6FHK7	RNA degradation presenting factor	TLSLIVVELDRDK
	9th	S6FHK7	RNA degradation presenting factor	VLDVNESEER
	9th	S6FHK7	RNA degradation presenting factor	VILSHR
	9th	U1YLQ1	Transcriptional regulator	AVDSVFDTILDALK
	9th	U1YLQ1	Transcriptional regulator	AVDSVFDTILDALKNGDK
	9th	U1YLQ1	Transcriptional regulator	GRNPQTGEEIEIPASK
	9th	U1YLQ1	Transcriptional regulator	INAVAEASELSK
	9th	U1YLQ1	Transcriptional regulator	IQLIGFGNFEVR
	9th	U1YLQ1	Transcriptional regulator	NPQTGEEIEIPASK
	9th	U1YLQ1	Transcriptional regulator	TELINAVAEASELSK
	9th	U1YLQ1	Transcriptional regulator	VPAFKPGK
	9th	W7RSI2	Septation protein SpoVG	AIASITLDHEFVVHDIR
	9th	W7RSI2	Septation protein SpoVG	DIAHPINSSTR
	9th	W7RSI2	Septation protein SpoVG	IQDAVLNEYHR
	9th	W7RSI2	Septation protein SpoVG	MEVTDVR
	9th	W7RSI2	Septation protein SpoVG	TPDGEFR
	9th	W7RSI2	Septation protein SpoVG	VIDGNNGLFVAMPSK
	9th	W7RSI2	Septation protein SpoVG	VIDGNNGLFVAMPSKR
	9th	W7REK1	Thioredoxin	DGEVVETSVGFKPK
	9th	W7REK1	Thioredoxin	EALEELVNK
	9th	W7REK1	Thioredoxin	IDVDENQETAGK
	9th	W7REK1	Thioredoxin	MIAPVLEELDQEMGDK
	9th	W7REK1	Thioredoxin	MIAPVLEELDQEMGDKLK
	9th	W7REK1	Thioredoxin	YGVMSIPTLLVLK
	9th	W7REK1	Thioredoxin	YGVMSIPTLLVLKDGEVVETSVGFKPK
	9th	A0A1W6HP12	Uncharacterized protein	GYSVYDVIK
	9th	A0A1W6HP12	Uncharacterized protein	ILAYIQK
	9th	A0A1W6HP12	Uncharacterized protein	IVDWFLK
	9th	A0A1W6HP12	Uncharacterized protein	KILAYIQK
	9th	A0A1W6HP12	Uncharacterized protein	WAGNLAAAAAK
	9th	A0A1W6HP12	Uncharacterized protein	YSYTSGK
	9th	A0A1W6HP12	Uncharacterized protein	MFGPILK
	9th	U2AEK5	Alkyl hydroperoxide reductase	DASNLVNK
	9th	U2AEK5	Alkyl hydroperoxide reductase	ELGVEVYSVSTDTHFVHK
	9th	U2AEK5	Alkyl hydroperoxide reductase	GTFIIDPDGVIQTVEINAGGIGR
	9th	U2AEK5	Alkyl hydroperoxide reductase	NFDVLDEETGLADR
	9th	U2AEK5	Alkyl hydroperoxide reductase	NGEFIDVTNEDLK
	9th	U2AEK5	Alkyl hydroperoxide reductase	EVLPFEAK
	9th	R9C2L6	DNA-binding protein	AVDAVFDTILNALK
	9th	R9C2L6	DNA-binding protein	AVDAVFDTILNALKDGDK
	9th	R9C2L6	DNA-binding protein	NPQTGEEIEIAASK
	9th	R9C2L6	DNA-binding protein	VQLIGFGNFEVR
	9th	U1ZF18	Phosphocarrier protein HPr	GAEITISASGADENDALNALEETMK
	9th	U1ZF18	Phosphocarrier protein HPr	SIMGVMSLGIAK
	9th	U1ZF18	Phosphocarrier protein HPr	VTADSGIHARPATVLVQTASK
	9th	U1ZF18	Phosphocarrier protein HPr	YDADVNLEYNGK
	9th	S6FC82	Uncharacterized protein	IRNELESVFNEHIEPVLK
	9th	S6FC82	Uncharacterized protein	NELESVFNEHIEPVLK
	9th	S6FC82	Uncharacterized protein	NLAQLTTLAMK
	9th	S6FC82	Uncharacterized protein	NLYLSLKK
	9th	S6FC82	Uncharacterized protein	NLYLSLK
	9th	U1Z5F8	10 kDa chaperonin	TASGIVLPDSAK
	9th	U1Z5F8	10 kDa chaperonin	VVIELVESEEK
	9th	U1Z5F8	10 kDa chaperonin	YEGTEYLILR
	9th	U1Z5F8	10 kDa chaperonin	MLKPLGDR
	9th	A0A1S2QX21	Thioredoxin	VVGFQPK
	9th	A0A1S2QX21	Thioredoxin	YGVMSIPTLLVFK
	9th	A0A1S2QX21	Thioredoxin	YGVMSIPTLLVFKNGEVVDKVVGFQPK
	9th	A0A1S2QX21	Thioredoxin	NGEVVDKVVGFQPK
	9th	I2HXE9	Levansucrase	ATFAPSFLLNIK
	9th	I2HXE9	Levansucrase	TGLVLQMGLDPNDVTFTYSHFAVPQAK
	9th	I2HXE9	Levansucrase	WYLFTDSR
	9th	V5ISF6	30S ribosomal protein S19	HVPVFISEDMVGHK
	9th	V5ISF6	30S ribosomal protein S19	LGEFAPTR
	9th	V5ISF6	30S ribosomal protein S19	STIFPQFIGHTIAVYDGR
	9th	U2AIM0	Transcription elongation factor GreA	IIEDDGGSNVVGLGK
	9th	U2AIM0	Transcription elongation factor GreA	ISNDSPIAK
	9th	U2AIM0	Transcription elongation factor GreA	KVDEEVTVQTPGGEMLVK
	9th	U1YQ04	General stress protein	FEVGSVYTGK
	9th	U1YQ04	General stress protein	VLAVDEEKGK
	9th	U1YQ04	General stress protein	VTGLQAYGAFVALDEETQGLVHISEVTHGFVK
	9th	S6G137	Thioredoxin	ISTTEQFNELIQSDKEIIVK
	9th	S6G137	Thioredoxin	TPEEVTEFLSQHI
	9th	S6G137	Thioredoxin	YQVMGIPSLLIFK
	9th	S6FQF2	DNA-directed RNA polymerase subunit delta	FIALSDQTWGLR
	9th	S6FQF2	DNA-directed RNA polymerase subunit delta	QMALVEIAHEIFSEHK
	9th	S6FQF2	DNA-directed RNA polymerase subunit delta	QYSQEQLK
	9th	S6FJ76	Thiol-disulfide oxidoreductase	EEIEQFLTDSLAK
	9th	S6FJ76	Thiol-disulfide oxidoreductase	IESTEELQK
	9th	S6FJ76	Thiol-disulfide oxidoreductase	TKEEIEQFLTDSLAK
	9th	A0A1W6HEV0	Antibiotic biosynthesis monooxygenase	AEEGNVQYDLFEK
	9th	A0A1W6HEV0	Antibiotic biosynthesis monooxygenase	EVLSAPLDVVR
	9th	A0A1W6HEV0	Antibiotic biosynthesis monooxygenase	REEFLGEAQSLLQHSR
	9th	S6G1S3	Polyribonucleotide nucleotidyltransferase	DGLVHISELALER
	9th	S6G1S3	Polyribonucleotide nucleotidyltransferase	EVEVGQLYLGK
	9th	S6G1S3	Polyribonucleotide nucleotidyltransferase	IGDEILVK
	9th	R9C3J3	30S ribosomal protein S1	LDGIIPISELSSLHIEK
	9th	R9C3J3	30S ribosomal protein S1	VEEDALVLSK
	9th	R9C3J3	30S ribosomal protein S1	QVIVAITDSK
	9th	W8R5L9	30S ribosomal protein S6	HIVVKEEE
	9th	W8R5L9	30S ribosomal protein S6	LAYEINDFR
	9th	W8R5L9	30S ribosomal protein S6	ISDDIIR
	9th	A0A1R1RNS8	DNA-directed RNA polymerase subunit alpha	AGINTVQELANK
	9th	A0A1R1RNS8	DNA-directed RNA polymerase subunit alpha	LEELGLGLR
	9th	A0A1R1RNS8	DNA-directed RNA polymerase subunit alpha	RAGINTVQELANK
	9th	A0A0K9GA74	Thioredoxin	FGVMSIPTLVLFK
	9th	A0A0K9GA74	Thioredoxin	MIAPVLEEIDAELSDKVK
	9th	M4KVL5	Aconitate hydratase	SNLVFMGVLPLQFK
	9th	M4KVL5	Aconitate hydratase	TVIAESFER
	9th	W8R2D4	Translation initiation factor IF-3	DQLVNEGIR
	9th	W8R2D4	Translation initiation factor IF-3	LIGQNGDQLGIK
	9th	W7RD00	Cold-shock protein	GPQASNVVK
	9th	W7RD00	Cold-shock protein	GPQASNVVKL
	9th	W4RID3	Ribosomal subunit interface protein	GENIEVTPAIR
	9th	W4RID3	Ribosomal subunit interface protein	YFTESPNANVNVNLK
	9th	U1ZD16	Acyl carrier protein	IATVGDAVNYIQNQQ
	9th	U1ZD16	Acyl carrier protein	LGVDEADVK
	9th	S6FQP3	Excalibur calcium-binding	YKPYVSK
	9th	S6FQP3	Excalibur calcium-binding	ALYNANK
	9th	U2A9R8	50S ribosomal protein L11	TADQAGLIIPVEISVYEDR
	9th	U2A9R8	50S ribosomal protein L11	SFTFITK
	9th	I3ECP4	Thioredoxin	FGVMSIPTLIVFK
	9th	I3ECP4	Thioredoxin	FGVMSIPTLIVFKDGEVVDK
	9th	R9CCL5	Phosphocarrier protein HPr	SIMGVMSLGVPK
	9th	R9CCL5	Phosphocarrier protein HPr	SDMQISFK
	9th	R9CE07	Thioredoxin	EALSELLAK
	9th	R9CE07	Thioredoxin	DGEVVDKVVGFQPK
	9th	W8QN94	Glutamine synthetase	LQFTDILGTIK
	9th	A0A176JC18	DNA-binding protein	AVESVFDTILDALK
	9th	A0A1B3XHV0	Septation protein SpoVG	IQEAVLTEYHR
	9th	A0A1N6QJL6	Thioredoxin	MIAPVLQELDTEIGDK
	9th	I3E223	Ribosome hibernation promoting factor	VEVTIPMTNLVLR
	9th	A0A1S1G1E0	Transcription elongation factor GreA	TISFVELPNGDEETYTIVGSAEADPFEGK
	9th	S6FYP2	preprotein translocase	GDTVVTIGGLHGTVDSIDESK
	9th	Q9K9J4	Dihydrolipoamide acetyltransferase	LPDIGEGIHEGEIVK
	9th	G2RY18	Glutaminyl-tRNA synthase	ASLQNEAIK
	9th	A0A179SYK7	Thiol reductase thioredoxin	YDVMGIPSLLVFK
	9th	W8RFR9	Cold-shock protein	TLEEGQSVSFEIVEGNR
	9th	S6G1S1	Ribosome maturation factor RimP	TYEPIDGLK
	9th	R9C275	Biotin carboxyl carrier	DGELVEYGEPLFLVK
	9th	A0A1Y4X9J9	Uncharacterized protein	VTAVEQGSDNNK
	9th	A0A1W6HLZ5	Iron-sulfur cluster protein	MIVPVTITEAAALHIK
	9th	A0A1W6HFG9	Uncharacterized protein	AIGAPTDVATTLAK
	9th	A0A1S1FMM2	Phosphocarrier protein HPr	SIMGVMSLGISK
	9th	A0A1L8ZIA8	Thioredoxin	YGVMSIPTLILMK
	9th	A0A1B1LIF5	Uncharacterized protein	CKQCGNEIIGDGEGN
	9th	A0A164HLG1	BtrG protein	LDELEEYTGNAETDLYDRITQTVYAADR
	9th	A0A0M1P6I9	Histidine kinase	ISAPLVQMKK
	9th	J7Y5I9	Uncharacterized protein	TNAEIQFLDSK
	9th	A0A1S2QZG1	Pyruvate dehydrogenase	FAISTPVEK
	9th	E3EG66	Altronate oxidoreductase	QVDELDQLNRK
	9th	J8GJU8	Uncharacterized protein	VIEDITTLK
	9th	A0A0B0IL90	ATP-dependent helicase	TLLEETNGR
	9th	A0A0F5HP15	Lon protease	IEEADMPEQVK
	9th	E6TQE6	Diguanylate cyclase/phosphodiesterase	FQMENQLR
	9th	W7ZC44	Response regulator aspartate phosphatase	NIDLCLQNLVK
	9th	D3FPS9	Transcriptional activator	EQYEQIRR
	9th	A0A0H0SS48	Malate dehydrogenase	GTESHGLAR
	9th	A0A0A8JE85	Acetolactate synthase	IATVDIPK
	9th	A0A1R1ASK9	Glyceraldehyde-3-phosphate dehydrogenase	AVSLVLPQLK
	9th	A0A0M2SVG4	Pseudouridine synthase	VTVNGSVAK
	9th	J3ZYB0	Competence transcription factor	AEYEDRRK
	9th	A0A074L788	Uncharacterized protein	EWGGDGLTELR
	9th	A0A1N6QC26	YtpI-like protein	SVRTRMPMEK
	9th	Q9CB41	TetR transcriptional regulator	NELVDGTIDAIR
	9th	A0A0M0WHM2	Uncharacterized protein	SFDSRNVAAK
	9th	X0RB09	50S ribosomal protein L5	LVSVSLPR
	9th	U1Z340	Cobalamin synthesis	WLDQMPKNVVRAK
	9th	A0A0Q3VFI0	Pyridine nucleotide-disulfide oxidoreductase	TILDLDANGK
	9th	A0A1Q8UL53	Galactokinase	LNIDMMDLVK
	9th	A0A0F7EER8	Sporulation protein	SDMIQAYK
	9th	A0A1Q8V2S8	Hydratase	EEIYQIEQK
	9th	W7KZH6	Uncharacterized protein	FASFIDK
	9th	A0A1C4FUQ5	Plasmid recombination enzyme	LSDLGKSLDQVK
	9th	A0A0K9GPJ9	50S ribosomal protein L11	VAAGIESGSGEPNRNK
	9th	A0A1C3DB84	Helix-turn-helix transcriptional regulator	QMPIHWIAELDKADGR
	9th	Q9KBB5	BH2013 protein	QRDAGQEVVR
	9th	K2MN58	Replication initiation	LSTEDLER
	9th	A0A1Y4X3P7	Uncharacterized protein	ASSLLVSALPR
	9th	M5P2N6	Pyridoxamine 5'-phosphate oxidase-like	YRSSLGSRTVVIK
	9th	C3AK70	ABC transporter	SDGIHAR
	9th	A0A0H1RYV3	Uncharacterized protein	TVSLSIGR
	9th	A0A1G4GPQ8	Uncharacterized protein	INPNESIQYK
	9th	B5UHC8	Amino acid ABC transporter	NILGEEEKMK
	9th	A0A1C3CFH3	Uncharacterized protein	ESLIIELK
	9th	A0A1C6W8V0	Uncharacterized protein	MINVDCEGEFE
	9th	I2C8A9	Integrase-recombinase protein	LASYLDK
	9th	A0A1R1B9Y3	Uncharacterized protein	VPGSVIPR
	9th	A0A1S6Z7D3	Thioredoxin	MIAPVLEELDQEYGEKVK
	9th	A0A0P7H3L3	Nitric oxide dioxygenase	SAPLLKAEGTK
	9th	E3EDB8	Imidazolonepropionase	LVYDSMLK
	9th	A0A1B9APU3	Uncharacterized protein	VDGLIINTTGK
	9th	W1SNF2	Alpha-amylase	KELDIIELK
	9th	A0A1Q9B6U9	Uncharacterized protein	VAVTPTPK
	9th	A0A090YAI7	Penicillin binding transpeptidase	TIGLSVPR
	9th	W7Z9R6	Methylated-DNA-[protein]-cysteine S-methyltransferase	LEAEGVQFSSEGK
	9th	A0A1B9AFU6	Glutamyl-tRNA(Gln) amidotransferase	QSVLDSLAVLEK
	9th	A0A0N1F0C8	Elongation factor G	SIAEEIIKK
	9th	A0A0J1IAT0	Uncharacterized protein	VATILNR
	9th	W7R7Y3	General stress protein	QIWMLSSFLDK
	9th	D6XTT2	3-oxoacyl-(Acyl-carrier-protein) reductase	SLARELSNR
	9th	A0A0M1P4Q3	Uncharacterized protein	SDRTMFSK
	9th	A0A0J6BHP6	Histidine kinase	LAVDSLPR
	9th	J8FUQ3	Alkyl hydroperoxide reductase	TITSNFNVLMEEEGLAAR
	9th	B3ZLR3	Virulence associated protein	SNMQTYVK
	9th	R8QYL0	Uncharacterized protein	VTFEINDAQK
	9th	W4RLK6	Lipid A export ATP-binding/permease	NEFGEINDK
	9th	Q3HL62	Tail tape measure protein	QAYDQNKAK
	9th	A0A165ZHG3	DNA gyrase	TPEQDYRIQTRGGK
	9th	S6FG63	DNA topoisomerase	DMGQHVTNIITIDRDETIVK
	9th	A0A136C5W2	Uncharacterized protein	LVNNHNLK
	9th	A0A0Q9V9D8	DNA helicase	TVANHYFQDK
	9th	A0A098EWN1	Uncharacterized protein	EVNIFSEIEK
	9th	A0A1Y0CP61	Aspartate aminotransferase	DAGHDVIGLGAGEPDFNTPVHIMDAAK
	9th	A0A1Q9Q023	Two-component sensor histidine kinase	QLIMLHNGEIDVLSEK
	9th	J8AV13	Uncharacterized protein	VIDSFLMK
	9th	R9TWW8	Sporulation sigma-E factor-processing peptidase	LSFSVVIVLLTFGFK
	9th	U1Z3F0	Uncharacterized protein	ISTDQIER
	9th	A0A0A6VFV9	Uncharacterized protein	VVSIVTPR
	9th	A0A177KZY4	Pyrimidine nucleoside transporter	VAGDLSPR
	9th	A0A0K0I0E0	Uncharacterized protein	ALEVMVLAK
	9th	A0A090MSF8	Uncharacterized protein	VSLVSIPR
	9th	A0A1B3XJ39	Uridine kinase	IGADYDWK
	9th	E1UPE1	Uncharacterized protein	MVIEEINK
	9th	A0A0U1NU41	Sensory transduction protein kinase	LSKNLNENK
	9th	A0A0M9DM63	DNA repair protein	TFTSLAEIDQHAR
	9th	A0A0M2SQS8	2-deoxy-D-gluconate 3-dehydrogenase	GIFLAGQAAAK
	9th	A0A1R1HP53	Uncharacterized protein	ADSALGHR
	9th	A0A162ZQ52	Two-component sensor histidine kinase	LAEGDFR
	9th	F8IJA2	Acetyl-CoA acetyltransferase	GGGYGVVSMCIGGGMGAAGVFEVHQP
	9th	R8HUD1	Uncharacterized protein	VATNLGLR
	9th	A0A0J5TMF6	Phosphocarrier protein HPr	SIMGVMSLGVAK
	9th	A0A1Q9PU24	UvrABC protein	EGLDIPEVSLITILDADK
	9th	A0A090MP39	Uncharacterized protein	GKTCDAIMGILDEGK
	9th	A0A0M8PU47	Uncharacterized protein	MGIQGGSITSTK
	9th	A0A0F6Y020	UvrABC protein	DIITHLRGLK
	9th	A0A0Q9W3E0	Uncharacterized protein	SEVGILIEIK
	9th	A0A1X7F780	Uncharacterized protein	AEVNVSYQSK
	9th	A0A179INV5	Uncharacterized protein	VAVYGTVR
	9th	A0A0Q6LLF8	Uncharacterized protein	TNLSIKGERGSIAGILHQMYR
	9th	A0A0M3RBY8	Resolvase	IVTELTDK
	9th	A0A0M3RBY8	Resolvase	IVTELTDKGVSVQFIRDNITFEAGK
	9th	A0A0Q9XVN4	30S ribosomal protein S13	IAGVDIPR
	9th	Q9KEQ7	Histidine kinase	LSSRMFYR
	9th	A0A1Q8UMU4	Tryptophan--tRNA ligase	SSPNPKSFISMLDDEKTIIK
	9th	A0A177KTR0	DNA polymerase III	ITNHLDEAHALSR
	9th	A0A1J6W394	Translocation-enhancing protein	KINELIEIK
	9th	A0A177LAP8	Nicotinate-nucleotide adenylyltransferase	LETVEINR
	9th	A0A1Q8V2E7	Uncharacterized protein	QAIEELQTK
	9th	R8R4M3	Uncharacterized protein	NQGTRISER
	9th	A0A0D7FG38	N5-carboxyaminoimidazole ribonucleotide mutase	TVLDNPDPR
	9th	C8WRD8	SMC protein	LASLTHGR
	9th	A0A1W6A617	Uncharacterized protein	LSSDVAKGER
	9th	A0A1Y0QAF7	Uncharacterized protein	QGVVITRSSAK
	9th	A0A150KLK9	Uncharacterized protein	EAYGVSYPTIR
	9th	A0A084GWF7	Uncharacterized protein	GYSDLYTLK
	9th	A0A1B8WF96	Hydrolase	SIGISLPR
	9th	G2RNC6	Permease	KHYDISAILDK
	9th	A0A0F7BZV6	3-hydroxyisobutyrate dehydrogenase	MMQIGFIGLGNMGLPMAK
	9th	K6DGH8	Multi-sensor signal transduction histidine kinase	EQLTSIISSMADGVITMNRK
	9th	A0A0D0GTG1	Uncharacterized protein	TVRNLMELAK
	9th	A0A094X9Y1	Methylmalonyl-CoA carboxyltransferase	IAGHSVGLVANQPKVMAGGLDINASDK
	9th	G9QM73	Phosphocarrier protein HPr	SIMGVMALGIGK
	9th	A0A1R1HP52	Hydantoinase	TGVIDVGPR
	9th	A0A090MKI5	Long-chain-fatty-acid--CoA ligase	ALTVTPVR
	9th	A0A1Y4X7X1	Homoserine O-succinyltransferase	GLDIAVPR
	9th	A0A176J193	Cyanophycinase	GLGFFQNGIIDQHFDNKSR
	9th	M5R3P7	Glycine betaine ABC transporter	LSLSSLPR
	9th	A0A1Y4X1L9	Peptidase M28	KTGLANGPK
	9th	A0A168FH27	BMP ABC transporter	TVADQNPDAK
	9th	I3E7K7	ABC transporter	KMTVLYTSHYMEEVEYLCDR
	9th	U1Z0T0	Uncharacterized protein	TTTPTVPR
	9th	J7TZF8	Uncharacterized protein	RCMGVLKQQGER
	9th	D8H534	Uncharacterized protein	NTDIHAR
	9th	A0A0M4GMS9	Uncharacterized protein	LSKNNDVR
	9th	W8R4X1	ABC transporter	LNNIHLHVK
	9th	W7LB31	Endopeptidase La	SISLTEPLSEK
	9th	J3U4M9	Alpha-acetolactate decarboxylase	EVRTRTVPR
	9th	A0A0Q3SY41	PTS sugar transporter	SIMGIMAAAIAK
	9th	A0A0F5HJ65	Transcriptional regulator	RMMLELDDLESLLDLR
	9th	A0A0D0GBX5	Uncharacterized protein	LGDILTPR
	9th	I0BEX1	Cell envelope-related transcriptional attenuator	ATVVSIPR
	9th	W8R172	Integrase	SLLKLACIPR
	9th	J8DHZ7	Uncharacterized protein	EAKAQEIAK
	9th	G9QPJ5	Hemolysin protein	GIVRDPR
	9th	V5M5K8	Uncharacterized protein	ATVTVVR
	9th	A0A0Q3WI64	Gamma-glutamyl hydrolase	SLMGKAYKYK
	9th	A0A090ZGA5	Collagenase protein	VESVVPR
	9th	A0A0J1IMK4	GNAT acetyltransferase	ESFNELAQK
	9th	A0A1J0H3E3	Transposase	IMSGVIDQSYK
	9th	A0A179SLG7	Uncharacterized protein	IVNDVKNGTGRLINNEWEVGGYPELK
	9th	J8FNW0	Uncharacterized protein	VADAVEVPK
	9th	W8A0P6	Uncharacterized protein	LVQQHGKEMTENDLEQIAK
	9th	V5M9Q4	Uncharacterized protein	LETFDQEADMIYEYINKR
	9th	A0A1E2VYY1	1,4-alpha-glucan branching enzyme	IGVPAKHR
	9th	A0A162DB06	Uncharacterized protein	RNRMEGNLIQTK
	9th	A0A150KKX8	Uncharacterized protein	FIQAIGGKSVE
	9th	A0A142F1M5	Uncharacterized protein	SLRDSPIR
	9th	A0A1D8JD98	10 kDa chaperonin	YEGNEYLILR
	9th	D5WPK4	Methane/phenol/toluene hydroxylase	TLVEGWVEK
	9th	A0A1Q9PI18	Uncharacterized protein	GQDVGSSSSTWLKL
	9th	A0A0B0IC09	Uncharacterized protein	YEENGLLR
	9th	A0A1V1Z3D8	Uncharacterized protein	QSASTELMIFTVEDIVSTLSK
	9th	E3EFH5	Phenylalanine--tRNA ligase alpha subunit	EAIEEVVNR
	9th	A8FEC7	Phosphohydrolase	LSSEWRISPK
	9th	A0A0Q6L7J9	Histone deacetylase	TKSGITLPR
	9th	A0A0Q3W4I7	Aminopyrimidine aminohydrolase	LFAVGVQK
	9th	A0A0D7F8H4	DNA topoisomerase	AKATAKTGGAVPR
	9th	A0A074LD54	Uncharacterized protein	SLLCSVAPFAAK
	9th	O87704	Fengycin synthetase	VIGMFVNTLAMRCQPEGRK
	9th	J8RE61	Uncharacterized protein	LATRVEQIAK
	9th	A0A0Q3WN23	Uncharacterized protein	RMTDIMSVLETDVADTK
	9th	W7KTP0	Transcriptional antiterminator	SIIVMLDR
	9th	S6FV48	Protein tyrosine kinase	EALDYCPCK
	9th	R7F2B2	GTP-binding protein	ISSRPGK
	9th	C3FAN4	Uncharacterized protein	EFQVVIWAAK
	9th	A0A1Y0UVA1	Polar-amino-acid-transporting ATPase	MILFEEVNK
	9th	A0A1V2SKD9	Ribonuclease	SLNRAHGVEEK
	9th	A0A1Q9PVY4	Hydrolase	VADIQPR
	9th	A0A0J1LCG4	Uncharacterized protein	YEELTKQNR
	9th	I3DXY7	Bacteriophage-related protein	TELNLMSASMSDIGK
	9th	S3JR45	Uncharacterized protein	HDGPIGVSLEDK
	9th	A0A127AWB0	Pectate lyase	ISNELNSR
	9th	Q73FH0	Methionine--tRNA ligase	VAEVLSAEPVK
	9th	A0A1B9B160	DNA helicase	SAVQDAKALSILNDCTLLEALR
	9th	A0A0Q3WHA9	Nickel transporter	AGIQAVPR
	9th	W8R1P5	D-alanine/D-serine/glycine permease	QGPASFGRLNK
	9th	D6Y182	Glyoxylate reductase	DATGLITMLSDKVNAELMDAAPNLK
	9th	B9J3Q7	Uncharacterized protein	VTEITAPR
	9th	A0A1B8W9H6	Glycoside hydrolase	TVAISVR
	9th	A0A0K6N2X4	UPF0061 protein	SLAVVTTGETTYRETK
	9th	A0A090MRA5	FeS cluster assembly protein	GLVTAHRK
	9th	A0A090MQR3	NADH dehydrogenase	GLSLTPGNR
	9th	R8QLG6	Uncharacterized protein	MVMDIIK
	9th	M5RDX5	UPF0348 protein	SISIVSPLR
	9th	A0A0Q6LEZ3	Uncharacterized protein	SLKELGTGDK
	9th	A0A1B9AIG1	Uncharacterized protein	SFEKIAMGLLSFMPDEKDLK
	9th	A0A0V8HFU8	Uncharacterized protein	SLMRTINEAR
	9th	A0A0N0M7E2	Uncharacterized protein	TAVIPNK
	9th	A0A1D7MPM0	Spermidine synthase	VMQFSNTAIQGAVDLNHPQR
	9th	A0A0J6BSC5	Sugar phosphate permease	VEGSTPSPPR
	9th	B1HMD2	Uncharacterized protein	VAETLPR
	9th	W4RU58	Uncharacterized protein	QSILPEK
	9th	J8CE14	Uncharacterized protein	CTIGRKCTTGR
	9th	J7WZS0	Uncharacterized protein	LLALYEK
	9th	A0A1Y6ASM9	PD-(D/E)XK nuclease transposase	LSIENINDK
	9th	A0A0M0W7F7	Spore gernimation protein	LVDWLYK
	9th	A0A072NLP5	Polymerase	LMSLGIATGIQEEQIDAACK
	9th	A0A0A8X4F9	Tetratricopeptide repeat protein	SIIEWAENHEIEVGNR
	9th	W7KU24	Stress protein	ITFTITIHDGEAR
	9th	R8VLS3	Uncharacterized protein	HALSGRPDR
	9th	Q9KE44	BH1014 protein	FLQEIEQKPSEK
	9th	G2TMK9	Uncharacterized protein	LSQPYTAVCIDK
	9th	A0A1B8VYT7	Uncharacterized protein	REIGLTPR
	9th	A0A179SQX5	Uncharacterized protein	IGQMLMFGLEDTQVNDETRK
	9th	A0A0H4KUD0	Uncharacterized protein	NQGAVTDRVFDQMLSGLNAAK
	9th	A0A0A0E6Z0	Uncharacterized protein	GTIVTLSIPVR
	9th	A0A077J5Q8	Uncharacterized protein	LNVNVEEMEEK
	9th	A0A1C4CQZ8	Uncharacterized protein	LENVDINSR
	9th	G2RWM0	Uroporphyrinogen synthase	LGVTPTVR
	9th	A0A1G4KTQ2	Uncharacterized protein	IEISVQER
	9th	L8PW77	Acetoin(Diacetyl)reductase	TAIVTGSAGGLGR
	9th	G9QJ73	Stage II sporulation protein	TIIPVKEFEK
	9th	A0A0M3RDQ9	Uncharacterized protein	LSIITVDTIQR
	9th	U1YHU5	Uncharacterized protein	IATVGMMR
	9th	U5LH66	GNAT acetyltransferase	TLLDQLMFTK
	9th	R8PCF2	Uncharacterized protein	GYQDVNNNVGMR
	9th	Q9KG28	BH0287 protein	GQGERLEDGMALSLVDWSK
	9th	E0TVB1	Acetolactate synthase	ISSEAEAKDK
	9th	C3FB73	Peptidase S8	SIVVGSYDAHVPDAPLSR
	9th	A0A172XIQ6	Uncharacterized protein	MSSSSSSYVQR
	9th	A0A0Q3SL29	Flp pilus assembly protein	APVTPVAPPQEQNK
	9th	A0A0M9DHK5	Uncharacterized protein	LELLMCKSSFAYQEIQEK
	9th	A0A0F6EQ34	Uncharacterized protein	LSIGSNLSR
	9th	A0A1W6HP12	Uncharacterized protein	GYSVYDVIK
	9th	A0A1W6HP12	Uncharacterized protein	GYSVYDVIKMILG
	9th	A0A1W6HP12	Uncharacterized protein	IVDWFLK
	9th	A0A1W6HP12	Uncharacterized protein	IVDWFLKGYSVYDVIK
	9th	A0A1W6HP12	Uncharacterized protein	KILAYIQK
	9th	A0A1W6HP12	Uncharacterized protein	VASFLKWAGNLAAAAAK
	9th	A0A1W6HP12	Uncharacterized protein	WAGNLAAAAAK
	9th	A0A1W6HP12	Uncharacterized protein	YSYTSGK
	9th	A0A1W6HP12	Uncharacterized protein	YSYTSGKK
	9th	A0A1W6HP12	Uncharacterized protein	ILAYIQK
	9th	A0A1W6HP12	Uncharacterized protein	MFGPILK
	9th	U2AEK5	Alkyl hydroperoxide reductase	DASNLVNK
	9th	U2AEK5	Alkyl hydroperoxide reductase	ELGVEVYSVSTDTHFVHK
	9th	U2AEK5	Alkyl hydroperoxide reductase	EVLPFEAK
	9th	U2AEK5	Alkyl hydroperoxide reductase	GTFIIDPDGVIQTVEINAGGIGR
	9th	U2AEK5	Alkyl hydroperoxide reductase	NFDVLDEETGLADR
	9th	U2AEK5	Alkyl hydroperoxide reductase	NGEFIDVTNEDLK
	9th	A0A1W6HEV0	Antibiotic biosynthesis monooxygenase	AEEGNVQYDLFEK
	9th	A0A1W6HEV0	Antibiotic biosynthesis monooxygenase	AKEVLSAPLDVVR
	9th	A0A1W6HEV0	Antibiotic biosynthesis monooxygenase	EVLSAPLDVVR
	9th	A0A1W6HEV0	Antibiotic biosynthesis monooxygenase	FHNATDHFQGFVAK
	9th	A0A1W6HEV0	Antibiotic biosynthesis monooxygenase	REEFLGEAQSLLQHSR
	9th	A0A1W6HEV0	Antibiotic biosynthesis monooxygenase	MIVLQAYMK
	9th	W7REK1	Thioredoxin	DGEVVETSVGFKPK
	9th	W7REK1	Thioredoxin	IDVDENQETAGK
	9th	W7REK1	Thioredoxin	MIAPVLEELDQEMGDKLK
	9th	W7REK1	Thioredoxin	YGVMSIPTLLVLK
	9th	W7REK1	Thioredoxin	EALEELVNK
	9th	U1Z2R3	Translation initiation factor IF-1	AKDDVIEVEGTIVETLPNAMFK
	9th	U1Z2R3	Translation initiation factor IF-1	ILPGDKVTVELSPYDLTR
	9th	U1Z2R3	Translation initiation factor IF-1	VELENGHTVLAHVSGK
	9th	U1Z2R3	Translation initiation factor IF-1	VTVELSPYDLTR
	9th	U1Z2R3	Translation initiation factor IF-1	MHFIR
	9th	W7RKS2	DNA-binding protein	AVDSVFDTILDALK
	9th	W7RKS2	DNA-binding protein	IQLIGFGNFEVR
	9th	W7RKS2	DNA-binding protein	NPQTGEEIEIPASK
	9th	W7RKS2	DNA-binding protein	TELINAVAEASELSK
	9th	S6FQF2	DNA-directed RNA polymerase subunit delta	FIALSDQTWGLR
	9th	S6FQF2	DNA-directed RNA polymerase subunit delta	KPVPFQELLNEMISLLGVTK
	9th	S6FQF2	DNA-directed RNA polymerase subunit delta	QMALVEIAHEIFSEHK
	9th	S6FQF2	DNA-directed RNA polymerase subunit delta	QYSQEQLK
	9th	W7RD00	Cold-shock protein	GPQASNVVK
	9th	W7RD00	Cold-shock protein	GPQASNVVKL
	9th	W7RD00	Cold-shock protein	SLEEGQEVSFEIVEGNR
	9th	W7RD00	Cold-shock protein	WFNNEK
	9th	A0A0J1HWN7	RNA-binding protein Hfq	GFDNFTVLFESEGK
	9th	A0A0J1HWN7	RNA-binding protein Hfq	HAISTFAPQK
	9th	A0A0J1HWN7	RNA-binding protein Hfq	QSVNIQDQFLNQLRK
	9th	A0A0J1HWN7	RNA-binding protein Hfq	QQLVYK
	9th	U1ZCK4	Glutamine synthetase	LEAPAPIDR
	9th	U1ZCK4	Glutamine synthetase	LQFTDILGTIK
	9th	U1ZCK4	Glutamine synthetase	SVDPAANPYLALSVLLAAGLDGIK
	9th	U1ZCK4	Glutamine synthetase	HFIAGIVK
	9th	U1ZF18	Phosphocarrier protein HPr	GAEITISASGADENDALNALEETMK
	9th	U1ZF18	Phosphocarrier protein HPr	SIMGVMSLGIAK
	9th	U1ZF18	Phosphocarrier protein HPr	YDADVNLEYNGK
	9th	W8QS86	50S ribosomal protein L29	DLTTAEIEQK
	9th	W8QS86	50S ribosomal protein L29	FQLATGQLENTAR
	9th	W8QS86	50S ribosomal protein L29	SLKEELFNLR
	9th	W7RQU5	50S ribosomal protein L11	TSDQAGLIIPVEISVYEDR
	9th	W7RQU5	50S ribosomal protein L11	SFTFITK
	9th	W7RQU5	50S ribosomal protein L11	LQIPAGK
	9th	W7RDY7	Cold-shock protein	GPQAANVTKA
	9th	W7RDY7	Cold-shock protein	TLEEGQSVSFEIVEGNR
	9th	W7RDY7	Cold-shock protein	WFNSEK
	9th	A0A0Q3WTG9	DNA-directed RNA polymerase subunit alpha	AGINTVQELANK
	9th	A0A0Q3WTG9	DNA-directed RNA polymerase subunit alpha	LEELGLGLR
	9th	R9C2L6	DNA-binding protein	AVDAVFDTILNALK
	9th	R9C2L6	DNA-binding protein	VQLIGFGNFEVR
	9th	F5HRV6	30S ribosomal protein S19	HVPVFISEDMVGHK
	9th	F5HRV6	30S ribosomal protein S19	LGEFAPTR
	9th	A0A0Q3QS24	Uncharacterized protein	FGEGDHVVEVAR
	9th	A0A0Q3QS24	Uncharacterized protein	MPIEELNK
	9th	U1ZD16	Acyl carrier protein	IATVGDAVNYIQNQQ
	9th	U1ZD16	Acyl carrier protein	LGVDEADVK
	9th	U1Z5F8	10 kDa chaperonin	VVIELVESEEK
	9th	U1Z5F8	10 kDa chaperonin	YEGTEYLILR
	9th	R9CE07	Thioredoxin	DGEVVDKVVGFQPK
	9th	R9CE07	Thioredoxin	EALSELLAK
	9th	R9BY74	50S ribosomal protein L11	TAEQAGLIIPVEITVFEDR
	9th	R9BY74	50S ribosomal protein L11	LQIPAAK
	9th	V6SZB0	Cold-shock protein	GPQAANVTKL
	9th	V6SZB0	Cold-shock protein	WFNAEK
	9th	V6SZB0	Cold-shock protein	GFGFIEREGGEDVFVHFSAIQGEGFK
	9th	W7R5Y0	30S ribosomal protein S1	GFIPASLVEAHFVEDFTDYK
	9th	W7R5Y0	30S ribosomal protein S1	EVFEAEVK
	9th	U1YRR2	Fructose-bisphosphate aldolase	SPVILGVSEGAGR
	9th	U1YRR2	Fructose-bisphosphate aldolase	PLVSMTEMLNTAK
	9th	S6FS97	Aconitate hydratase	QTVTPELFR
	9th	S6FS97	Aconitate hydratase	TFEVVVR
	9th	S6FTB0	Deacylase	TAEMVVAIIETAAN
	9th	S6FTB0	Deacylase	MPIEELVK
	9th	R9CCL5	Phosphocarrier protein HPr	SIMGVMSLGVPK
	9th	R9CCL5	Phosphocarrier protein HPr	SDMQISFK
	9th	U2A9R8	50S ribosomal protein L11	TADQAGLIIPVEISVYEDR
	9th	E6U0F9	Thioredoxin	FGVMSIPTLLVFK
	9th	A0A1B9B8D9	Thioredoxin	MIAPVLEELDAELSDKVK
	9th	A0A087MZV9	Dihydrolipoamide acetyltransferase	LPDIGEGIHEGEIVK
	9th	W8Y571	Translation initiation factor IF-1	VTVELSPYDLNR
	9th	W7RI22	ATP synthase subunit beta	VSQVLGPVVDVR
	9th	W4QKP0	UPF0297 protein	GYNPINQIVGYLLSGDPAYIPR
	9th	E1UK80	Exported protein	DQLVSLFNK
	9th	A0A1R1HLS3	Fructokinase	MRIGAIEAGGTK
	9th	A0A0F5HP15	Lon protease	IEEADMPEQVK
	9th	A0A0A8JM37	Transcription elongation factor GreA	ISNDSPIAK
	9th	A0A074LU34	PdpB protein	GEESSKCFTK
	9th	X0RU16	Septation protein SpoVG	AIASITIDHEFVVHDIR
	9th	W8Z9F9	Uncharacterized protein	VGDQVEVK
	9th	W7R8N7	Levansucrase	WYLFTDSR
	9th	U6SN75	Coenzyme A biosynthesis bifunctional protein	MGYAIAAAAK
	9th	U2AIJ0	Butanediol dehydrogenase	GAEIHPNDIVIK
	9th	S6G137	Thioredoxin	TPEEVTEFLSQHI
	9th	R9C275	Biotin carboxyl carrier protein	DGELVEYGEPLFLVK
	9th	J8GJU8	Uncharacterized protein	VIEDITTLK
	9th	A0A1W6HGJ3	MIP18 protein	ALTDIPDVK
	9th	A0A0Q3VFI0	Pyridine nucleotide-disulfide oxidoreductase	TILDLDANGK
	9th	G9QP04	Uncharacterized protein	VKDSFELDK
	9th	A0A1B9AH86	Transcriptional regulator	EYEKALEAGR
	9th	A0A1Q8UL53	Galactokinase	LNIDMMDLVK
	9th	A0A1R1ASK9	Glyceraldehyde-3-phosphate dehydrogenase	AVSLVLPQLK
	9th	W7KZH6	Uncharacterized protein	FASFIDK
	9th	A0A1Y4X9J9	Uncharacterized protein	VTAVEQGSDNNK
	9th	Q9KBB5	BH2013 protein	QRDAGQEVVR
	9th	A0A162ZQ52	Two-component sensor histidine kinase	LAEGDFR
	9th	W7R7Y3	General stress protein	QIWMLSSFLDK
	9th	J8CE14	Uncharacterized protein	CTIGRKCTTGR
	9th	A0A1B8W6N2	Uncharacterized protein	YERLTAER
	9th	A0A0A8JE85	Acetolactate synthase	IATVDIPK
	9th	D3FPS9	Transcriptional activator	EQYEQIRR
	9th	E3EG66	Altronate oxidoreductase	QVDELDQLNRK
	9th	A0A0B0IL90	ATP-dependent helicase	TLLEETNGR
	9th	A0A0K9YQ14	Peptide ABC transporter	SQLLLEIK
	9th	A0A1Y0CHR2	50S ribosomal protein L5	LVSVSLPR
	9th	A0A1R1B9Y3	Uncharacterized protein	VPGSVIPR
	9th	U1Z3F0	Uncharacterized protein	ISTDQIER
	9th	A0A1Q9Q249	Xanthine dehydrogenase	AVQSAIENLK
	9th	A0A0M2SVG4	Pseudouridine synthase	VTVNGSVAK
	9th	W7ZC44	Response regulator aspartate phosphatase	NIDLCLQNLVK
	9th	A0A1C3SKQ2	Uncharacterized protein	LGLEIIAETYR
	9th	J7Y5I9	Uncharacterized protein	TNAEIQFLDSK
	9th	A0A0K2WAZ3	DNA-directed RNA polymerase subunit beta	INEYGFIETPR
	9th	W4Q4V4	HTH-type transcriptional regulator	EININLEAIDQAQK
	9th	I3E496	Uncharacterized protein	KEQNLKTELEQLNK
	9th	A0A1X9MK25	Glutathione-binding protein	VSMLCGGK
	9th	W4QCF8	Spore germination protein	LQSDSSFLIQNVATANEEVK
	9th	A0A1R1RTM9	8-amino-7-ketopelargonate synthase	SLREIDDLLK
	9th	J8JVI2	Uncharacterized protein	ISMENLQEK
	9th	A6CUA4	50S ribosomal protein L7/L12	EITGLGLK
	9th	A7KUU7	Low copy number virion	VKPEGVPR
	9th	A0A1C3DB84	Helix-turn-helix transcriptional regulator	QMPIHWIAELDKADGR
	9th	A0A0M0W4V0	Uncharacterized protein	MNMEVNDEYR
	9th	A0A0P7H3L3	Nitric oxide dioxygenase	SAPLLKAEGTK
	9th	A0A0H0SS48	Malate dehydrogenase	GTESHGLAR
	9th	W7Z9R6	Methylated-DNA-[protein]-cysteine S-methyltransferase	LEAEGVQFSSEGK
	9th	A0A1B9AIG1	Uncharacterized protein	SFEKIAMGLLSFMPDEKDLK
	9th	A0A0M9WTT2	Uncharacterized protein	LSNMEKDKELLYR
	9th	A0A1Y0UVA1	Polar-amino-acid-transporting ATPase	MILFEEVNK
	9th	A0A090MKI5	Long-chain-fatty-acid--CoA ligase	ALTVTPVR
	9th	U6SKE6	Uncharacterized protein	VIDDLYQMGTLK
	9th	A0A150FBN2	Trehalose permease IIC protein	VLDEIDVVK
	9th	A0A084H3K4	Uncharacterized protein	EAVEAGIAHLGENRNEGLAEK
	9th	A0A0H1RYV3	Uncharacterized protein	TVSLSIGR
	9th	E6TQE6	Diguanylate cyclase/phosphodiesterase	FQMENQLR
	9th	B1HSU2	YdaL	LLSYLQK
	9th	B1HSU2	YdaL	KLLSYLQK
	9th	A0A0C2T805	Uncharacterized protein	NAFLEEANAK
	9th	A0A1X6PWU5	Uncharacterized protein	VIDFMSIK
	9th	A0A1Y4WXD4	Membrane dipeptidase	RYTDTEIEGILGSNFLRVYQQVWK
	9th	A7GUP1	Export-related chaperone CsaA	ATIEDFMK
	9th	A0A0M0WHM2	Uncharacterized protein	SFDSRNVAAK
	9th	A0A0Q3SW19	Fis transcriptional regulator	VTPEELR
	9th	A0A084GWF7	Uncharacterized protein	GYSDLYTLK
	9th	A0A0H0SWR1	ABC transporter	FQEYLNGIR
	9th	D6XTT2	3-oxoacyl-(Acyl-carrier-protein) reductase	SLARELSNR
	9th	A0A1S7FG32	Uncharacterized protein	LKNNDGIIQTYR
	9th	V9IR71	Uncharacterized protein	QEIAEARR
	9th	Q81PR2	Uncharacterized protein	KAHHCIRMYSDGR
	9th	R8HUD1	Uncharacterized protein	VATNLGLR
	9th	J8G0V6	Uncharacterized protein	LQNLSGQYAVAQR
	9th	A0A074L788	Uncharacterized protein	EWGGDGLTELR
	9th	A0A1J9T094	Biotin carboxyl carrier	MIVCVVEAMK
	9th	W7ZIC4	Thiamine pyrophosphate-requiring enzyme	GPVVIEVLVNK
	9th	A0A1Q9B6U9	Uncharacterized protein	VAVTPTPK
	9th	B4AEA0	Hypothetical membrane protein	VQATESNLKNEK
	9th	A0A0M2PGJ6	N-acetylmuramic acid 6-phosphate etherase	AVALSCNENAPISQVADQSIEVVVGPEVLTGSTRLK
	9th	W8XWS3	Uncharacterized protein	QAYDQNKAK
	9th	A0A1R1HM05	DNA-binding response regulator	FSTYLTK
	9th	A0A1Y6FZC2	AAA protein	EIDEKVIEIQILEK
	9th	A0A0J1IAT0	Uncharacterized protein	VATILNR
	9th	F8IH58	UDP-N-acetylglucosamine--N-acetylmuramyl-(pentapeptide) pyrophosphoryl-undecaprenol N-acetylglucosamine transferase	VVAEMLPR
	9th	A0A177LAP8	Nicotinate-nucleotide adenylyltransferase	LETVEINR
	9th	S6FG63	DNA topoisomerase	DMGQHVTNIITIDRDETIVK
	9th	C2NAL1	Uncharacterized protein	SNDSYLILIMPDIISK
	9th	I2C8A9	Integrase-recombinase protein	LASYLDK
	9th	A0A0G8FGT0	Uncharacterized protein	SLAISLGER
	9th	A0A0Q9V9Q6	2-oxoglutarate dehydrogenase	GLPTIETAVSK
	9th	A0A1S2RG99	50S ribosomal protein L25	DYQEDCIKK
	9th	A0A090ZNV6	Binding--dependent transport	ETFVLFGR
	9th	A0A0M0W7F7	Spore gernimation protein	LVDWLYK
	9th	A0A1B8VWY7	Transcriptional regulator	ETGITTATLTSWK
	9th	A0A0A6VFV9	Uncharacterized protein	VVSIVTPR
	9th	W1SHC5	GntR transcriptional regulator	LGTIVSPR
	9th	J9WIU4	Uncharacterized protein	QHPEVAEQK
	9th	J8FUQ3	Alkyl hydroperoxide reductase	TITSNFNVLMEEEGLAAR
	9th	A0A1R1HP52	Hydantoinase	TGVIDVGPR
	9th	A0A0A8X6D5	RND multidrug efflux	AIDGLDLPK
	9th	A0A0A8X1W7	Uncharacterized protein	CKLAERLYGELTSALDNEK
	9th	A0A1E5LBM9	Multifunctional fusion protein	SVMSAFRAGNR
	9th	A0A1Y4X3W0	Flotillin	IEAEAKANAEQK
	9th	W8XYP2	Alpha-acetolactate decarboxylase	EVRTRTVPR
	9th	A0A1J0AKM4	Uncharacterized protein	LVDASAGTK
	9th	Q9K7D0	BH3434 protein	TALSVAPR
	9th	A0A0D6ZAP3	UPF0354 protein	GITISLSGIVAK
	9th	A0A177LA22	Peptide chain release factor	VAAKNVMKQK
	9th	A0A0B0IC09	Uncharacterized protein	YEENGLLR
	9th	A0A0K9GPJ9	50S ribosomal protein L11	VAAGIESGSGEPNRNK
	9th	W4RP46	Transcriptional activator	QFGPLIK
	9th	A0A084H466	Uncharacterized protein	KLIAYLEK
	9th	A0A084H466	Uncharacterized protein	LIAYLEK
	9th	W8R4X1	ABC transporter	LNNIHLHVK
	9th	W7KV45	Long-chain-fatty-acid--CoA ligase	DMAEQSLIVIGATK
	9th	A0A1Y3PHK6	Glutamyl-tRNA reductase	VASLTCQHLHAAKLGR
	9th	C2PGI8	Gamma-glutamyl phosphate reductase	IVDMAEGIK
	9th	A0A0F6Y020	UvrABC protein	DIITHLRGLK
	9th	A0A1B9AFU6	Glutamyl-tRNA(Gln) amidotransferase	QSVLDSLAVLEK
	9th	W4RLK6	Lipid A export ATP-binding/permease	NEFGEINDK
	9th	G4P0N0	Oxalate decarboxylase	QNDIPQPIRGDEGATVK
	9th	E6TQN9	D-alanine--D-alanine ligase	GIDIFNSITNKR
	9th	A0A177L3D0	Integrase	ISDIVSPR
	9th	A0A1R1AVJ2	Flagellar biosynthesis protein	RMQNNLDR
	9th	A0A179T4X3	Peptidyl-prolyl cis-trans isomerase	VTEGMEAVDR
	9th	A0A150YD66	Uncharacterized protein	GSGESFQMR
	9th	A0A1B8WF96	Hydrolase	SIGISLPR
	9th	A0A1X7F780	Uncharacterized protein	AEVNVSYQSK
	9th	A0A0Q3QL32	Transposase	LINEMR
	9th	K6CIA8	C4-dicarboxylate transporter	VIADMFIK
	9th	C3CAF5	Helicase protein	ELNSLQWK
	9th	A0A074LB12	Orotidine 5'-phosphate decarboxylase	SFITGKCTR
	9th	C2W8K5	Endoglucanase	IVDGYQIK
	9th	A0A1Y4X7X1	Homoserine O-succinyltransferase	GLDIAVPR
	9th	A0A1S6Z6E7	Bifunctional hydroxymethylpyrimidine kinase/phosphomethylpyrimidine kinase	VIDEHALK
	9th	A0A1E8B4E9	Uncharacterized protein	AKMNQLKAIK
	9th	A0A0M8PU47	Uncharacterized protein	MGIQGGSITSTK
	9th	A0A090ZGA5	Collagenase protein	VESVVPR
	9th	K6DGH8	Multi-sensor signal transduction histidine kinase	EQLTSIISSMADGVITMNRK
	9th	A0A1B9APN5	Acetyltransferase	LMEDAIDFLAAEGR
	9th	A0A0U1P3D6	Uncharacterized protein	MPLGADLEK
	9th	W4RWA0	Capsule biosynthesis protein	FGLAGAENK
	9th	A0A077J4K6	Uncharacterized protein	IETIVPDK
	9th	W7KU24	Stress protein	ITFTITIHDGEAR
	9th	A0A1B8WAQ9	Uncharacterized protein	IASIIVTNMK
	9th	Q73EI2	Phage-related protein	GVACGLGNIQK
	9th	A0A1E5LID1	Transport permease protein	QVLMEDSIQK
	9th	A0A1C6X5F8	Glycosyl transferase	SIPMEVQDR
	9th	A0A1B8WHD7	HTH-type transcriptional regulator	MINKVWGK
	9th	A0A1S6ZCZ9	7-cyano-7-deazaguanine synthase	GLEQYLDTKQGGEQ
	9th	V6T606	Uncharacterized protein	SELEEDARLVQKGLMLYR
	9th	F8IJL2	FAD linked oxidase	NVAGYDMTK
	9th	A0A1V4G1Z7	Single-stranded-DNA-specific exonuclease	LVDRFYR
	9th	A0A0Q9W3E0	Uncharacterized protein	SEVGILIEIK
	9th	A0A1C3CFH3	Uncharacterized protein	ESLIIELK
	9th	A0A090MSF8	Uncharacterized protein	VSLVSIPR
	9th	W7LB71	Uncharacterized protein	IAVNHADSSK
	9th	U2AD06	Sodium:alanine symporter	QAEFLFGR
	9th	A0A1J0GY11	Aminobenzoyl-glutamate transporter	TGLISALLR
	9th	I0BEX1	Cell envelope-related transcriptional attenuator	ATVVSIPR
	9th	A0A1Q9BAD8	Glycine betaine transport ATP-binding protein	QKAMESLK
	9th	A0A1J6W451	Cell division protein	QAYINDLNR
	9th	A0A0Q6I4B3	Fumarate hydratase	SHLEEIAVLEAELMEEINK
	9th	A0A0K9YIQ2	Diguanylate cyclase	AVVGMVTPR
	9th	A0A0F5HMY8	Uncharacterized protein	LEDIRNSK
	9th	B1HMD2	Uncharacterized protein	VAETLPR
	9th	A0A0D7FD18	Hydroxyacid dehydrogenase	VTAVGAHVK
	9th	A0A1R1HPV1	DeoR transcriptional regulator	GISESNELQAMVK
	9th	A0A1Q8V2S8	Hydratase	EEIYQIEQK
	9th	A0A160GZI3	Serine dehydratase	INFKILYVHMAAAAK
	9th	A0A0M4FNI5	IclR transcriptional regulator	EKLISTIALQPVTPR
	9th	A0A1Q8UMU4	Tryptophan--tRNA ligase	SSPNPKSFISMLDDEKTIIK
	9th	A0A1Y6G152	SagB-type dehydrogenase	LVDLGDYR
	9th	A0A0Q9V9D8	DNA helicase	TVANHYFQDK
	9th	A0A0F7EFE9	Polyketide synthase	LGTVLANR
	9th	W4QQF0	Pseudouridine synthase	VTEQQKSNR
	9th	A0A1Y4X3P7	Uncharacterized protein	ASSLLVSALPR
	9th	E3EDB8	Imidazolonepropionase	LVYDSMLK
	9th	A0A136C5W2	Uncharacterized protein	LVNNHNLK
	9th	U5L4C8	Uncharacterized protein	QAYQEALDR
	9th	A0A0M4GQS1	Uncharacterized protein	IYALELKTGSVK
	9th	A0A0M0KFM7	Uncharacterized protein	IQDSLQQGK
	9th	A0A0A8JMI2	Aldehyde dehydrogenase	VASDTMKRVTLELGGK
	9th	A0A090Z658	C4-dicarboxylate anaerobic carrier	GWYMIEIGAVFFALGLFAGIVSKMNQR
	9th	A0A0D0EGI9	Uncharacterized protein	VSTAESTITQHANLIEQKVNQTDYDTDMNGVVTR
	9th	A0A1Y4X1L9	Peptidase M28	KTGLANGPK
	9th	A0A1W6A617	Uncharacterized protein	LSSDVAKGER
	9th	A0A127VWK0	Polyketide cyclase	VTEVNPPNR
	9th	A0A0D1UT41	Uncharacterized protein	IATVITDKPK
	9th	A0A0K9YV91	Spore coat protein	VAAPTQKK
	9th	W1SFG5	Sulfate-transporting ATPase	IVTNISEFNRSK
	9th	J9BK17	Uncharacterized protein	VAVDALER
	9th	A0A0Q9U364	Nucleotidyltransferase	FYYTIKAIK
	9th	A0A0D7FG38	N5-carboxyaminoimidazole ribonucleotide mutase	TVLDNPDPR
	9th	W1SNF2	Alpha-amylase	KELDIIELK
	9th	K0FZP6	Transcriptional regulator	DLEAVRSFMEVKHTR
	9th	A0A094X9Y1	Methylmalonyl-CoA carboxyltransferase	IAGHSVGLVANQPKVMAGGLDINASDK
	9th	E1URL0	Uncharacterized protein	RQENTAAAAK
	9th	A0A0U1NRA6	Lipoprotein	GAFLPLDDLIK
	9th	A0A074LID6	Uncharacterized protein	INSANSSDITGIGR
	9th	A0A073K0C4	DNA topoisomerase	SSPKDRDK
	9th	A0A162ZSH8	Methyltransferase	VCAAILGPTAGPR
	9th	A7GTW4	Transposase	NHDIIGMEDLQVSNMLKNR
	9th	A0A1D7QX90	Glutamate synthase	ELTESREFEAVTAEQR
	9th	K1L4Z1	Regulatory protein	AYQLQEAQR
	9th	A0A1D2VSM1	DEAD/DEAH box helicase	IVFEENAYPFGK
	9th	A0A0M8PYH3	Uncharacterized protein	NKEYNNAKLK
	9th	A0A0D0EY87	Uncharacterized protein	ATIEYKDN
	9th	A0A0B0IIK0	Uncharacterized protein	EIKSIPR
	9th	J7YPK5	Uncharacterized protein	NITEQKILEAINNAK
	9th	A0A0M9GTB5	Uncharacterized protein	EHIISIQE
	9th	A0A0Q9Y821	Uncharacterized protein	HLREGVGELGE
	9th	A0A087N5U0	30S ribosomal protein S1	EALEEGQAVQVK
	9th	A0A1Y0QEH5	Non-ribosomal peptide synthetase	SYEPLIK
	9th	A0A1Y6G6X3	SAM-dependent methyltransferase	LRQDEFLLKSGILK
	9th	R8QYL0	Uncharacterized protein	VTFEINDAQK
	9th	M5P5F2	Sulfate transport permease	NVQTQIQTHQSFGTK
	9th	I8UDC5	Cytochrome c oxidase	GITLTNAPK
	9th	G2RNC6	Permease	KHYDISAILDK
	9th	A3I3V4	ATP/GTP-binding protein	SVLLQHK
	9th	A0A0M2T0S6	Uncharacterized protein	EGVSAQDEQASSK
	9th	A0A0M2EEC4	LysR transcriptional regulator	LADRTSVCLTELK
	9th	A0A0M0W5X1	Tat pathway signal protein	SVVVKPEAASK
	9th	N0ASI5	Modulator	SFTSYDVIK
	9th	A0A1C3CIA8	Uncharacterized protein	VDISSEDLKVMR
	9th	U1YY09	Endospore coat-associated protein	TAPFLPR
	9th	A0A1B8WCI3	Aminoglycoside phosphotransferase	GLAVEVPK
	9th	M5PCY8	UvrABC protein	NIDVSIPR
	9th	M5PCY8	UvrABC protein	IVVKEGVTAR
	9th	A0A077J5Q8	Uncharacterized protein	LNVNVEEMEEK
	9th	W4QI29	Tyrosine recombinase	ISSLNQINR
	9th	A0A0D0GBX5	Uncharacterized protein	LGDILTPR
	9th	A0A084H1I9	Transcriptional regulator	VEQQIETYR
	9th	A0A090YAI7	Penicillin binding transpeptidase	TIGLSVPR
	9th	G2RLB2	Uncharacterized protein	DMKTLFGR
	9th	D6XYF2	Uncharacterized protein	VLMTGFLK
	9th	A0A0Q3VG36	Uncharacterized protein	VAIAFCVTQLVAERK
	9th	A0A0Q9VSA7	Uncharacterized protein	AVDNMKAIIFSAGPGPK
	9th	R8CMF1	Amino acid adenylation protein	LKGNLQIDTFK
	9th	A0A1Y4X0Q4	Uncharacterized protein	IASLSRVPSR
	9th	A0A1D3NXI9	Uncharacterized protein	AKSIDKPK
	9th	A0A109MWY2	Uncharacterized protein	MKVELVGP
	9th	A0A0P7F3P1	NAD binding enzyme	VIDFQNSK
	9th	A0A098EVB4	Transcriptional activator	LAKMAGISPR
	9th	A0A094YS20	Uncharacterized protein	GLGTSLVSNR
	9th	T5HHJ9	Peptidase C40	EERAAAAAAAK
	9th	A0A176J4R4	Uncharacterized protein	IDRKYGEDVDVLDFVEMLK
	9th	A0A150K2P1	Uncharacterized protein	KATVQNPK
	9th	A0A0M2T255	Uncharacterized protein	KNSLIRQIK
	9th	A0A0Q3SXP3	Serine protease	ALTNAINR
	9th	A0A1R1HLI3	UDP-glucose 4-epimerase	DFPVVISPR
	9th	A0A0Q9UL92	UTP--glucose-1-phosphate uridylyltransferase	NQLDVLEEVQK
	9th	U5Q0U7	Tail fiber protein	TVLDGKYAEVMADPFLSDTLK
	9th	E3EAX9	Uncharacterized protein	MGYPIIK
	9th	A0A1Y4X835	Disulfide bond formation protein	YSIPLEQAKGMNDQVTQMAK
	9th	A0A087MZZ9	Peptide methionine sulfoxide reductase	VTEHFDTTHGMR
	9th	R8CH99	Quinone oxidoreductase	YVSVNGMMAKVNKEDMILLK
	9th	A0A167W2K4	Glycosyl hydrolase	MKKLSTDGQR
	9th	A0A087N4M3	(P)ppGpp synthetase	LIDVAWEDALTPTR
	9th	C3GUE6	UvrABC protein	CREGKLNDR
	9th	A0A1Q8TS10	RpiR transcriptional regulator	TLEETLEVIDGVR
	9th	A0A0M9DI08	Transporter	YIDLAASER
	9th	A0A0Q6KQ71	Uncharacterized protein	GLGLNLPR
	9th	E1UVC9	Carboxy-terminal processing protease	EKLKETGILTGDTTAK
	9th	A0A1Q9G265	Uncharacterized protein	LVTSEELK
	9th	W7ZSC4	Uncharacterized protein	IDTSFSCRTCK
	9th	A3I6T1	Uncharacterized protein	GPDIEHMNTK
	9th	A0A1R1B643	Uncharacterized protein	EIIPELEYMMLLGAPR
	9th	A0A1B9AWI8	Fis transcriptional regulator	ISSLISER
	9th	A0A0M8PUG3	N-acyl-L-amino acid amidohydrolase	NFTAVHGADYK
	9th	C8WSG8	Isopentenyl-diphosphate delta-isomerase	EIHQDGVVIANVGMGTRLER
	9th	A0A167XIP6	Uncharacterized protein	GLTLPSR
	9th	R8YIU1	Uncharacterized protein	GLPTAIGER
	9th	R8UQY9	Uncharacterized protein	IFIGLFCYMFLVVCNSKEK
	9th	R8KM19	Uncharacterized protein	MANKTGDAR
	9th	A0A1W6AGM2	Uncharacterized protein	ASLLPSR
	9th	A0A177ZJ37	Aldo/keto reductase	ISLERLR
	9th	A0A172XIQ6	Uncharacterized protein	MSSSSSSYVQR
	9th	A0A0K9GXJ5	Uncharacterized protein	ELSDLQINK
	9th	A0A1U6JUJ7	Subtilase protein	LFQEFLK
	9th	A0A0Q3SL29	Flp pilus assembly protein	APVTPVAPPQEQNK
	9th	A0A1Q8H1U9	Gamma-DL-glutamyl hydrolase PgsS catalyzes	TAAGVELPR
	9th	A0A1B9APN6	Uncharacterized protein	VIDSNFLK
	9th	A0A0A8X4Z9	Phosphate butyryltransferase	IGVDRPR
	9th	Q81UN9	Outer Surface protein	ELLSENIR
	9th	A0A0J5R628	Uncharacterized protein	GITGLRHK
	9th	A0A0M0H1P9	Sporulation lipoprotein	LATSVPR
	9th	G2RXQ7	PDZ serine protease	AFCKLEVIDENGEVRFTQR
	9th	J8CXY0	Potassium/sodium efflux P-type ATPase	SEIMIGTELDNISDTELVSK
	9th	A0A1B9AI70	Uncharacterized protein	IDLYYDCDLTR
	9th	A0A0H4KUD0	Uncharacterized protein	NQGAVTDRVFDQMLSGLNAAK
	9th	I0F7S4	Phospholipid kinase	LASSPAPLR
	9th	A0A1Y6FWF2	SnoaL-like protein	ISHFSINDK
	9th	A0A1D7NBF5	Spore gernimation protein	TVASLVVR
	9th	A0A166BPB8	Amino acid degradation protein	LLAYAEAK
	9th	A0A162DZ49	Uncharacterized protein	TWVVSVPR
	9th	A0A0M2SQN5	Uncharacterized protein	YSHETGK
	9th	A0A0M0W2Y4	AraC transcriptional regulator	YGPADYLVK
	9th	A0A0K9H0C8	Peptidase M20	ALLNIEKCFVK
	9th	A0A0J5H0V2	ABC transporter	FFGKINGCKLSTTETNAVLDR
	9th	A0A0J1LE84	Uncharacterized protein	EVLEMIYQNNKGEFSQRR
	9th	A0A0F5HJ65	Transcriptional regulator	RMMLELDDLESLLDLR
	9th	A0A0D7FES7	ATP-dependent DNA helicase	NLVPAPFVGPR
	9th	A0A0J6BFG0	Uncharacterized protein	SLASLVR
	9th	A0A0H3E723	Surfactin synthetase	GKTLSVPR
	9th	A0A1I3AY47	Predicted oxidoreductase	WVLDEEQSR
	9th	Q2BD28	Uncharacterized protein	EYFIHLRMQIFVADIDIN
	9th	J9WEK3	Membrane protein	MREESGHSMR
	9th	A0A1R1AZH3	ATPase	ASTTTLVMK
	9th	A0A168CU39	Uncharacterized protein	VATSLTVPK
	9th	A0A150BMT8	Uncharacterized protein	VATTVTEKIK
	9th	A0A0U1P2Y2	Uncharacterized protein	VAALMESGR
	9th	A0A1W6HP12	Uncharacterized protein	GYSVYDVIK
	9th	A0A1W6HP12	Uncharacterized protein	ILAYIQK
	9th	A0A1W6HP12	Uncharacterized protein	KILAYIQK
	9th	A0A1W6HP12	Uncharacterized protein	VASFLKWAGNLAAAAAK
	9th	A0A1W6HP12	Uncharacterized protein	WAGNLAAAAAK
	9th	A0A1W6HP12	Uncharacterized protein	YSYTSGK
	9th	A0A1W6HP12	Uncharacterized protein	MFGPILK
	9th	A0A1W6HP12	Uncharacterized protein	IVDWFLK
	9th	W7RDY7	Cold-shock protein	GFGFIEVEGQDDVFVHFSAIQGEGFK
	9th	W7RDY7	Cold-shock protein	GPQAANVTKA
	9th	W7RDY7	Cold-shock protein	SAIQGEGFK
	9th	W7RDY7	Cold-shock protein	TLEEGQSVSFEIVEGNR
	9th	W7RDY7	Cold-shock protein	WFNSEK
	9th	U2AEK5	Alkyl hydroperoxide reductase	ELGVEVYSVSTDTHFVHK
	9th	U2AEK5	Alkyl hydroperoxide reductase	GTFIIDPDGVIQTVEINAGGIGR
	9th	U2AEK5	Alkyl hydroperoxide reductase	NGEFIDVTNEDLK
	9th	U2AEK5	Alkyl hydroperoxide reductase	EVLPFEAK
	9th	W8RIM7	Cold shock protein CspD	GPQAANVTKI
	9th	W8RIM7	Cold shock protein CspD	SLEEGQEVSFEIVEGNR
	9th	W8RIM7	Cold shock protein CspD	WFNNEK
	9th	U2AEU2	DNA-directed RNA polymerase subunit alpha	AGINTVQELANK
	9th	U2AEU2	DNA-directed RNA polymerase subunit alpha	LEELGLGLR
	9th	W8QS86	50S ribosomal protein L29	DLTTAEIEQK
	9th	W8QS86	50S ribosomal protein L29	FQLATGQLENTAR
	9th	U2A9R8	50S ribosomal protein L11	TADQAGLIIPVEISVYEDR
	9th	U2A9R8	50S ribosomal protein L11	SFTFITK
	9th	A0A1C3SAB4	Cold shock protein CspB	GPQASNVVK
	9th	W4Q4V4	HTH-type transcriptional regulator	EININLEAIDQAQK
	9th	A0A1S2C6Y3	Kinase inhibitor	EEYQELLAK
	9th	A0A0D6Z4W9	DNA helicase subterraneus	SALNNGIEWNLSVSNEK
	9th	X0SQV0	Translation initiation factor IF-1	VTVELSPYDLTR
	9th	W7LHC5	Carbon storage regulator homolog	QEIYLAIQQENK
	9th	W7L6B7	Peptidase T	MPIEELNK
	9th	U6STV8	Cold-shock protein	TLEEGQAVTFEIVEGNR
	9th	S6FM99	Exported protein	DQLVSLFNK
	9th	R9C275	Biotin carboxyl carrier	DGELVEYGEPLFLVK
	9th	Q1RS77	Acyl carrier protein	VELTGVSNIGELAEK
	9th	J8GJU8	Uncharacterized protein	VIEDITTLK
	9th	E6TQE6	Diguanylate cyclase/phosphodiesterase	FQMENQLR
	9th	C3BHP7	Uncharacterized protein	METQIYNYDLR
	9th	A0A1Y4X9J9	Uncharacterized protein	VTAVEQGSDNNK
	9th	A0A1E4XTF1	Cell division protein	MQKGVVLVGKAWEVR
	9th	A0A0Q3VFI0	Pyridine nucleotide-disulfide oxidoreductase	TILDLDANGK
	9th	A0A0A0E7A3	AcrR transcriptional regulator	MNQCGNVTDYR
	9th	W7ZC44	Response regulator aspartate phosphatase	NIDLCLQNLVK
	9th	A0A1Y3PTX9	Fructokinase thermozeamaize	MRIGAIEAGGTK
	9th	W7KZH6	Uncharacterized protein	FASFIDK
	9th	U5L978	RNA-binding protein Hfq	QSVNIQDQFLNQLR
	9th	A0A150FBN2	Trehalose permease IIC protein	VLDEIDVVK
	9th	A0A0A8JE85	Acetolactate synthase	IATVDIPK
	9th	A0A1Y0UVA1	Polar-amino-acid-transporting ATPase	MILFEEVNK
	9th	A0A0Q3WWZ1	Protein GrpE	VQLDRESSEK
	9th	A0A0K9GPJ9	50S ribosomal protein L11	VAAGIESGSGEPNRNK
	9th	J7Y5I9	Uncharacterized protein	TNAEIQFLDSK
	9th	A0A1Y4X3P7	Uncharacterized protein	ASSLLVSALPR
	9th	A0A1R1B9Y3	Uncharacterized protein	VPGSVIPR
	9th	A0A1C3DB84	Helix-turn-helix transcriptional regulator	QMPIHWIAELDKADGR
	9th	A0A1B3XJ39	Uridine kinase	IGADYDWK
	9th	A0A1C3SKQ2	Uncharacterized protein	LGLEIIAETYR
	9th	A0A1D7QTN3	Uncharacterized protein	VTGFDLPYR
	9th	J8FUQ3	Alkyl hydroperoxide reductase	TITSNFNVLMEEEGLAAR
	9th	J8FUQ3	Alkyl hydroperoxide reductase	ELGVEVYSVSTDTHFTHK
	9th	A0A094X9Y1	Methylmalonyl-CoA carboxyltransferase	IAGHSVGLVANQPKVMAGGLDINASDK
	9th	A0A074L788	Uncharacterized protein	EWGGDGLTELR
	9th	A0A1Q9PH69	Multidrug ABC transporter	GTHDDLMLLK
	9th	W7R7Y3	General stress protein	QIWMLSSFLDK
	9th	F8IJL2	FAD linked oxidase	NVAGYDMTK
	9th	A0A1H6DSU0	Transposase	YMSPATLNQLATEAGEMKRK
	9th	I3E2X8	Sensory transduction protein	EGEQEFQNK
	9th	A0A1D7MP54	Altronate oxidoreductase	QVDELDQLNRK
	9th	A0A1C3CFH3	Uncharacterized protein	ESLIIELK
	9th	D3FPS9	Transcriptional activator	EQYEQIRR
	9th	A0A177L3D0	Integrase	ISDIVSPR
	9th	A0A150KGM1	Uncharacterized protein	SISLVSAR
	9th	A0A0F5HWI0	Thiol peroxidase	AIEAAKAAN
	9th	A0A1Y0UJD7	Cold shock protein CspB	GFGFIEVEGQNDVFVHFSAIQGEGFK
	9th	J8CE14	Uncharacterized protein	CTIGRKCTTGR
	9th	A0A1C3D547	Uncharacterized protein	RGERSFLLELLASDELELR
	9th	A0A0J6BHP6	Histidine kinase	LAVDSLPR
	9th	A0A0J1IAT0	Uncharacterized protein	VATILNR
	9th	A0A1X7F780	Uncharacterized protein	AEVNVSYQSK
	9th	A0A0P7H3L3	Nitric oxide dioxygenase	SAPLLKAEGTK
	9th	M5PCY8	UvrABC protein	IVVKEGVTAR
	9th	M5PCY8	UvrABC protein	NIDVSIPR
	9th	A0A1Y3PZS7	Chromosome segregation protein	VEEDIDIAVEVK
	9th	A0A164HLG1	BtrG protein	LDELEEYTGNAETDLYDRITQTVYAADR
	9th	Q9KBB5	BH2013 protein	QRDAGQEVVR
	9th	A0A1D6X870	Endolysin phage	NQLGAIHWYCKDYKGWFVELYEV
	9th	A0A1S2RG99	50S ribosomal protein L25	DYQEDCIKK
	9th	A0A090MKI5	Long-chain-fatty-acid--CoA ligase	ALTVTPVR
	9th	A0A090Y9J8	Uncharacterized protein	TGFRNISNLGS
	9th	A0A1Y0CRX5	Uncharacterized protein	EYDEINK
	9th	A0A0M0WHM2	Uncharacterized protein	SFDSRNVAAK
	9th	A0A0K9YQ21	Fis transcriptional regulator	VTPEELR
	9th	Q63B20	Uncharacterized protein	RMGSEINDK
	9th	W8R1H9	RNA polymerase	TSSVGDICSR
	9th	A0A1G1UHX0	Uncharacterized protein	RQGPNIFDDK
	9th	A0A109N1Y1	Uncharacterized protein	VIEHAFDK
	9th	A0A1W6A617	Uncharacterized protein	LSSDVAKGER
	9th	A0A0B0IL90	ATP-dependent helicase	TLLEETNGR
	9th	A7GTT4	GAF protein	EGNVIGVLDIDSPEKNRFDK
	9th	A0A090MP39	Uncharacterized protein	GKTCDAIMGILDEGK
	9th	A0A1Q8UL53	Galactokinase	LNIDMMDLVK
	9th	A0A150JSG7	Uncharacterized protein	LSSGTANQTGR
	9th	A0A1Q8V2S8	Hydratase	EEIYQIEQK
	9th	C2NAL1	Uncharacterized protein	SNDSYLILIMPDIISK
	9th	E3EDB8	Imidazolonepropionase	LVYDSMLK
	9th	A0A0F6Y0N9	Uncharacterized protein	VAVIEEGGQLTYR
	9th	W8RDK5	DNA polymerase III	LVGTDLIEIK
	9th	W7KXE6	Serine-type D-Ala-D-Ala carboxypeptidase	TEASVSVSAR
	9th	A0A0Q3W9I1	Uncharacterized protein	SLDLDSRDIIR
	9th	A0A098ETB7	Uncharacterized protein	GSGCPYCKGK
	9th	Q6YK40	Bacillomycin D synthetase	NLIEEFVSLYEGKELPPLR
	9th	A0A0F6Y020	UvrABC protein	DIITHLRGLK
	9th	A0A073K0C4	DNA topoisomerase	SSPKDRDK
	9th	A0A1L8ZJE1	PAS sensor histidine kinase	YQMEQNLR
	9th	W1SHC5	GntR transcriptional regulator	LGTIVSPR
	9th	J9BK17	Uncharacterized protein	VAVDALER
	9th	A0A0D7F8H4	DNA topoisomerase	AKATAKTGGAVPR
	9th	A0A090MRA5	FeS cluster assembly protein	GLVTAHRK
	9th	A0A1S2RCG5	Alpha-amylase	KELDIIELK
	9th	A0A132MZI6	Uncharacterized protein	GGDVYELQGR
	9th	D6XTT2	3-oxoacyl-(Acyl-carrier-protein) reductase	SLARELSNR
	9th	A0A0H1RYV3	Uncharacterized protein	TVSLSIGR
	9th	A0A1B8WF96	Hydrolase	SIGISLPR
	9th	X0RB09	50S ribosomal protein L5	LVSVSLPR
	9th	A0A177LAP8	Nicotinate-nucleotide adenylyltransferase	LETVEINR
	9th	A0A162ZQ52	Two-component sensor histidine kinase	LAEGDFR
	9th	W7Z9R6	Methylated-DNA-[protein]-cysteine S-methyltransferase	LEAEGVQFSSEGK
	9th	A0A164EMD9	Uncharacterized protein	ETMDILK
	9th	A0A1R1B5V8	ABC transporter	VEVVSPR
	9th	A0A0Q3TAA4	Multidrug ABC transporter	EYDELQIR
	9th	A0A0M5J9D8	Uncharacterized protein	LVADFMIK
	9th	J7TZF8	Uncharacterized protein	RCMGVLKQQGER
	9th	A0A1R1RTM9	8-amino-7-ketopelargonate synthase	SLREIDDLLK
	9th	A0A0J1IJY1	NADH dehydrogenase	VNLIKNSNITCIK
	9th	J3ZYB0	Competence transcription factor	AEYEDRRK
	9th	A0A143FLE2	Uncharacterized protein	EEYNPYGGTK
	9th	S6FG63	DNA topoisomerase	DMGQHVTNIITIDRDETIVK
	9th	F8IIQ0	Uncharacterized protein	VSKDHQDPK
	9th	A0A0B0IC09	Uncharacterized protein	YEENGLLR
	9th	A0A0H0SWR1	ABC transporter	FQEYLNGIR
	9th	R9C6C1	Peptidase S9 prolyl oligopeptidase	LNYINNWFLEYV
	9th	V5M5Z1	Uncharacterized protein	VVTLEQPR
	9th	N0ASI5	Modulator	SFTSYDVIK
	9th	A0A0M0KNQ4	Uncharacterized protein	TSNTGKVSQSR
	9th	C2QTM1	Phage tail tape measure protein	QAYDQNKAK
	9th	G2RXQ7	PDZ serine protease	AFCKLEVIDENGEVRFTQR
	9th	A0A1C3CJZ2	Uncharacterized protein	VSLNFYAFNTNGNK
	9th	A0A179IQS1	Uncharacterized protein	TAVVDVGAR
	9th	A0A0A6VFV9	Uncharacterized protein	VVSIVTPR
	9th	A0A0B0IJZ0	Uncharacterized protein	LSDEEYEMTANVTIKDVTKK
	9th	A0A094WJU4	4-hydroxythreonine-4-phosphate dehydrogenase	NIAAETSMIAAIESAYELAPK
	9th	A0A0M4FNI5	IclR transcriptional regulator	EKLISTIALQPVTPR
	9th	A0A084H2J6	ABC transporter	DFKDAELID
	9th	R8QYL0	Uncharacterized protein	VTFEINDAQK
	9th	A0A1D7MPM0	Spermidine synthase	VMQFSNTAIQGAVDLNHPQR
	9th	A0A0F5HJ65	Transcriptional regulator	RMMLELDDLESLLDLR
	9th	A0A164DD70	tRNA modification GTPase	VTALAAGNR
	9th	A0A127W007	GTPase	MTEDVFR
	9th	A0A167ZP18	Transposase	WFDESK
	9th	A0A0M0W7F7	Spore gernimation protein	LVDWLYK
	9th	I8AGY0	Imidazolone-5-propionate hydrolase	GITIHPAR
	9th	A7KUU7	Low copy number virion	VKPEGVPR
	9th	A0A127DDY7	Molybdenum cofactor guanylyltransferase	ALLTIGGVTNISR
	9th	A0A1Q9B6U9	Uncharacterized protein	VAVTPTPK
	9th	A0A0K2WIJ9	Uncharacterized protein	LSTHLHSEGK
	9th	A0A1L8ZL72	Amino acid ABC transporter	ILAYIEK
	9th	I0BEX1	Cell envelope-related transcriptional attenuator	ATVVSIPR
	9th	S6FGT6	Surfactin synthetase	GKTLSVPR
	9th	A0A150C5C7	Uncharacterized protein	LEEDYKNEIR
	9th	A0A1N6Z4Q2	PAS/PAC sensor signal transduction histidine	GQPAIQVFCR
	9th	A0A1X9MK21	Translation initiation factor IF-2	MMQTLEGSTK
	9th	R8SK26	Alpha-acetolactate decarboxylase	EVRTRTVPR
	9th	A0A0D6ZAP3	UPF0354 protein	GITISLSGIVAK
	9th	A0A0M4FK41	Acetyl-coenzyme A carboxylase	MGSMGTVVGDK
	9th	U5LEB2	Hemolysin	VKEIEDNKVK
	9th	A0A077J4K6	Uncharacterized protein	IETIVPDK
	9th	Q4V1K0	Uncharacterized protein	IEDMKLKVEVVEER
	9th	A0A1B3XSE1	UPF0354 protein	DTLRVENVK
	9th	G9QPJ5	Hemolysin protein	GIVRDPR
	9th	A0A1C4CQZ8	Uncharacterized protein	LENVDINSR
	9th	A0A1R1HP52	Hydantoinase	TGVIDVGPR
	9th	A0A0M2SGC8	DEAD-box ATP-dependent RNA helicase	KMQADIAKIK
	9th	A0A1C6X5F8	Glycosyl transferase	SIPMEVQDR
	9th	A0A127AWB0	Pectate lyase	ISNELNSR
	9th	M5P5F2	Sulfate transport permease	NVQTQIQTHQSFGTK
	9th	E0U4Y8	Hydrolase	ALLEDLDIPIIAANGGTVHDKGYR
	9th	R8CMF1	Amino acid adenylation protein	LKGNLQIDTFK
	9th	A0A0K9YV91	Spore coat protein	LIASAYPK
	9th	A0A023PH32	Uncharacterized protein	QSEPKSSSYQGNEN
	9th	A0A1B9AYT9	Chemotaxis protein	NKGQLEYEDK
	9th	A0A136C5W2	Uncharacterized protein	LHNVEINSR
	9th	A0A1Y4WZG8	Uncharacterized protein	QNGFQLKWDSTNK
	9th	G3MBC7	Gp57	ISAPSLER
	9th	A0A1Q8TRN4	Magnesium transporter	GIVTTTVDR
	9th	A0A1Y4X1L9	Peptidase M28	KTGLANGPK
	9th	D6XZL5	Histidine--tRNA ligase	LGMAVTIQYNNRK
	9th	A0A1T2PU48	Peptide ABC transporter	GTDISFIFQDPLSSLNPTMK
	9th	A0A1B7KWX5	Phosphate transport permease	LASVALQR
	9th	J9WCN4	Uncharacterized protein	LTELGDETR
	9th	B5UXE1	Uncharacterized protein	LIAAYWK
	9th	A0A1L6ZJQ4	Uncharacterized protein	QSASTELMIFTIEDIVSTLSK
	9th	A0A0N0S2R9	GMC oxidoreductase	YDIMQNLSKETVSFRNNR
	9th	A0A0K9YIQ2	Diguanylate cyclase	AVVGMVTPR
	9th	A0A0J1IP92	30S ribosomal protein S1	FNSGEVFEAEVK
	9th	A0A1Y4X7X1	Homoserine O-succinyltransferase	GLDIAVPR
	9th	A3I6T1	Uncharacterized protein	GPDIEHMNTK
	9th	A0A090ZGA5	Collagenase protein	VESVVPR
	9th	E5WF34	Uncharacterized protein	SDILNLCIKNGK
	9th	A0A1V1Z3D8	Uncharacterized protein	QSASTELMIFTVEDIVSTLSK
	9th	A0A1J9WMM2	Uncharacterized protein	KAARQGLK
	9th	A0A1B9B8X7	Glycine--tRNA ligase	IGTLSEKVSR
	9th	A0A090MVJ8	RNA polymerase	VATEIVR
	9th	A0A1X9MK25	Glutathione-binding protein GsiB	VSMLCGGK
	9th	A0A084GWF7	Uncharacterized protein	GYSDLYTLK
	9th	A0A0M1P0B6	Ribonuclease R	GGEAPAGASAGAGADEQQASNFAFGSGK
	9th	Q9CB41	TetR transcriptional regulator	NELVDGTIDAIR
	9th	A0A0J5UX25	Membrane protein	NAADVYFVLEAKQDMLKEK
	9th	A0A077J626	Uncharacterized protein	VLDDSFLK
	9th	L8AII9	Uncharacterized protein	LGASSLPR
	9th	G2TLF9	MMPL protein	LSAISAGLGR
	9th	A0A0H4KUD0	Uncharacterized protein	NQGAVTDRVFDQMLSGLNAAK
	9th	A0A0U1NRA6	Lipoprotein	GAFLPLDDLIK
	9th	A0A0Q9HSQ3	3-ketoacyl-ACP reductase	SSTLDLKLDDWK
	9th	A0A1J0H1U9	N-acetyl-alpha-D-glucosaminyl L-malate synthase	NISDLLSISDLK
	9th	A0A0K9MH09	Glucan biosynthesis protein	EYEAVSRLGR
	9th	E3ECB2	YdjH protein	IRHEITPDLTNGNYGLAFQK
	9th	R8CH99	Quinone oxidoreductase	YVSVNGMMAKVNKEDMILLK
	9th	A0A1E2VY23	Phosphoglycerate mutase	AISVIDEIIK
	9th	A0A1B9AFU6	Glutamyl-tRNA(Gln) amidotransferase	QSVLDSLAVLEK
	9th	A0A0Q6KQ71	Uncharacterized protein	GLGLNLPR
	9th	A0A0Q3WAL9	Oxidoreductase	NIDAAFVSTATEAHYMITKK
	9th	D6XYF2	Uncharacterized protein	VLMTGFLK
	9th	A0A1Y4X296	ABC transporter	NNNRFIVLEQTK
	9th	A0A1X6PWU5	Uncharacterized protein	VIDFMSIK
	9th	A0A1L3MNU2	Methionine aminopeptidase	LLEVTEEALNK
	9th	A0A090ZQ38	Nickel ABC transporter	NFEAILANR
	9th	K6C442	Glutamate synthase	VNPEIAEIR
	9th	A0A1Y6FWF2	SnoaL-like protein	ISHFSINDK
	9th	A0A1R1B278	Dehydrogenase	GQWGLKYPSEG
	9th	A0A0M4G8S7	Phosphatase	FIEDFERTDETK
	9th	A0A1V9W061	DNA-binding protein	VDIEELNQLFLK
	9th	K6CIA8	C4-dicarboxylate transporter	VIADMFIK
	9th	A0A090MSF8	Uncharacterized protein	VSLVSIPR
	9th	R8U4U9	Stage V sporulation protein	QFFKMKLHYDLGLSK
	9th	J8JVI2	Uncharacterized protein	ISMENLQEK
	9th	A0A0M2STP8	Peptidase S8	DILSLSPVQMYK
	9th	W8A6B8	Oligopeptide transport ATP-binding protein	GLLQSIPR
	9th	G9QGN2	Septation protein SpoVG	LGELEEIELEEAGAS
	9th	G2RNC6	Permease	KHYDISAILDK
	9th	A0A150L6C1	Uncharacterized protein	QEISELNR
	9th	J8MF97	Uncharacterized protein	NMLELLLQNGATNIR
	9th	A0A1Q9G265	Uncharacterized protein	LVTSEELK
	9th	A0A147K696	Uncharacterized protein	ATQAPKK
	9th	A0A1V2SEK3	Uncharacterized protein	NQAFLDIDR
	9th	A0A0D7F7S6	Amino acid ABC transporter	AGISSIPR
	9th	A0A1N6RAK3	Hydrophobic/amphiphilic exporter-1	DVKELENVK
	9th	W7R9R2	Gamma-glutamyl hydrolase	TAAGVELPR
	9th	N0AWB1	Uncharacterized protein	VKAEYNVCK
	9th	A0A1Y0CLJ0	Uncharacterized protein	GNQLFQSAR
	9th	A0A1J5XB38	Uncharacterized protein	ISSNPEIQR
	9th	E3E4E4	ABC transporter	AVTLKMVSPK
	9th	W1SKD4	Heme-dependent peroxidase	VATFLHV
	9th	L8PVC2	ABC transporter	MSKQEIAER
	9th	A0A1Y0CKI5	Phytoene dehydrogenase	MAGTPVTFK
	9th	A0A1R1HHF5	Bifunctional transcriptional activator/DNA repair	LVEAVELHPEK
	9th	A0A1C4E3M6	Uncharacterized protein	SALIVSIPCIR
	9th	A0A0M0WUM5	Uncharacterized protein	SVEDTDK
	9th	A0A0D7FAF1	Heat-shock protein	DMRYDAQDTRCMDR
	9th	S5ZJP3	Hypoxanthine phosphoribosyltransferase	MGMKDDIQK
	9th	I8U9R7	Uncharacterized protein	GITAVTFR
	9th	Q6HHR7	Oligoendopeptidase	KTDLYFYEK
	9th	A0A165A949	Na(+)-linked D-alanine glycine permease	QAEFLFGR
	9th	W4ERT0	Efflux ABC transporter permease	KPKDLPR
	9th	R7F3U2	Uncharacterized protein	NYLLLVGITPDGEDVNDDVDIVEEQK
	9th	K6D7E8	Chaperone protein DnaK	NEADQLVFATDKTLKDLGDK
	9th	K6CWM2	Uncharacterized protein	ADYQSDK
	9th	A0A1U6JDT9	Bacillopeptidase F Serine peptidase	LSSESNLPAK
	9th	A0A1S6Z682	Uncharacterized protein	LVSTELPK
	9th	A0A1R1HX37	Transcriptional regulator	SATIVSLPR
	9th	A0A1B9AIG1	Uncharacterized protein	SFEKIAMGLLSFMPDEKDLK
	9th	A0A162DB06	Uncharacterized protein	RNRMEGNLIQTK
	9th	A0A127VYK8	Sugar diacid utilization regulator	LTKQLADEIVEQTMVR
	9th	A0A0Q9XZ61	Undecaprenyl-diphosphatase	SGATISGGVLMGLK
	9th	A0A090MJJ7	Adenylate kinase	KAAKAAGNR
	9th	N0AYB5	TetR transcriptional regulator	RQLLMALLEDKLEK
	9th	J9WG37	Quinone oxidoreductase	LGDSLRPR
	9th	C3HVZ8	Acriflavin resistance protein	EVEKAINAIK
	9th	B5UHC8	Amino acid ABC transporter	NILGEEEKMK
	9th	A0A1B3XN70	Uncharacterized protein	SALQAVQR
	9th	Q9KEQ7	Histidine kinase	LSSRMFYR
	9th	A0A1R1HSD2	Uncharacterized protein	KSAAQRPK
	9th	Q81SI6	Uncharacterized protein	IEEPENEDKLENK
	9th	A0A1V2SDY3	Uncharacterized protein	VDAAKLNAR
	9th	A0A0K2WID6	Uncharacterized protein	LDVSLPR
	9th	A0A090Z4R7	Ribokinase GN=rbsK	SVEMLPGGKGANQAATCGK
	9th	K6DGH8	Multi-sensor signal transduction histidine kinase	EQLTSIISSMADGVITMNRK
	9th	D6XSY2	Transcriptional antiterminator	MIEKGTGKQAGDK
	9th	A0A084H1I9	Transcriptional regulator	VEQQIETYR
	9th	W8QN94	Glutamine synthetase	HFIAGIVK
	9th	A0A1B8VUI3	Uncharacterized protein	ASFGGLILTNK
	9th	J8CXY0	Potassium/sodium efflux P-type ATPase	SEIMIGTELDNISDTELVSK
	9th	E6TW55	DNA primase	YLNSPESSIFNK
	9th	A0A147KBS2	Uncharacterized protein	EGRAVQKGAGER
	9th	A0A0Q3VZC6	GCN5 acetyltransferase	QVSPWGIEYK
	9th	A0A0F5HS73	Co/Zn/Cd efflux	DYETAKAVIENEILEQQTEK
	9th	A0A0B0ID49	GntR transcriptional regulator	LRATFVENILEEQFK
	9th	A0A090Z5P2	FtsX-like permease protein	IDKLQQAK
	10th	A0A0M2EJL9	30S ribosomal protein S3	ALNSLTGK
	10th	A0A0M2EJL9	30S ribosomal protein S3	DYADFLHEDLK
	10th	A0A0M2EJL9	30S ribosomal protein S3	GGSEVEALR
	10th	A0A0M2EJL9	30S ribosomal protein S3	GGSEVEALRK
	10th	A0A0M2EJL9	30S ribosomal protein S3	KALNSLTGK
	10th	A0A0M2EJL9	30S ribosomal protein S3	LSDASVSK
	10th	A0A0M2EJL9	30S ribosomal protein S3	RLSDASVSK
	10th	A0A0M2EJL9	30S ribosomal protein S3	VHINILEIK
	10th	A0A0M2EJL9	30S ribosomal protein S3	VNITIHTAK
	10th	A0A0M2EJL9	30S ribosomal protein S3	VEIER
	10th	A0A0M2EKL7	DNA-directed RNA polymerase subunit alpha	AGINTVQELANK
	10th	A0A0M2EKL7	DNA-directed RNA polymerase subunit alpha	AGINTVQELANKTEEDMMK
	10th	A0A0M2EKL7	DNA-directed RNA polymerase subunit alpha	AKLEELGLGLR
	10th	A0A0M2EKL7	DNA-directed RNA polymerase subunit alpha	KSLEEVK
	10th	A0A0M2EKL7	DNA-directed RNA polymerase subunit alpha	LEELGLGLR
	10th	A0A0M2EKL7	DNA-directed RNA polymerase subunit alpha	VEKEEDQKEK
	10th	A0A0M2EKL7	DNA-directed RNA polymerase subunit alpha	VLEMTIEELDLSVR
	10th	A0A0M2EKL7	DNA-directed RNA polymerase subunit alpha	SLEEVK
	10th	A0A0M2EKL7	DNA-directed RNA polymerase subunit alpha	TEEDMMK
	10th	A0A0M2EDT0	Phosphocarrier protein HPr	GATITISASGSDENDALAALK
	10th	A0A0M2EDT0	Phosphocarrier protein HPr	MAQQTFK
	10th	A0A0M2EDT0	Phosphocarrier protein HPr	PATVLVQTASK
	10th	A0A0M2EDT0	Phosphocarrier protein HPr	SIMGVMSLGIAK
	10th	A0A0M2EDT0	Phosphocarrier protein HPr	VTADSGIHAR
	10th	A0A0M2EDT0	Phosphocarrier protein HPr	YDADINLEYNGK
	10th	A0A0M2EDT0	Phosphocarrier protein HPr	TADSGIHAR
	10th	A0A0M2EDT0	Phosphocarrier protein HPr	DSGIHAR
	10th	A0A0M2EDT0	Phosphocarrier protein HPr	ADSGIHAR
	10th	A0A0M2EDT0	Phosphocarrier protein HPr	AQQTFK
	10th	A0A0M2EDT0	Phosphocarrier protein HPr	PATVLVQTASKYDADINLEYNGK
	10th	A0A0M2EDT0	Phosphocarrier protein HPr	TVNLKSIMGVMSLGIAK
	10th	A0A0M2EIF3	10 kDa chaperonin	MLKPLGDR
	10th	A0A0M2EIF3	10 kDa chaperonin	TASGIVLPDSAK
	10th	A0A0M2EIF3	10 kDa chaperonin	VALEVSTGDR
	10th	A0A0M2EIF3	10 kDa chaperonin	VIIELVESEEK
	10th	A0A0M2EIF3	10 kDa chaperonin	EKPQEGK
	10th	A0A0M2EIF3	10 kDa chaperonin	IVAAGSGR
	10th	A0A0M2EIF3	10 kDa chaperonin	VLESGER
	10th	A0A0M2EIF3	10 kDa chaperonin	YAGTEVK
	10th	A0A0M2EIF3	10 kDa chaperonin	IIFSK
	10th	A0A0M2EIF3	10 kDa chaperonin	YEGKEYLILR
	10th	A0A0M2EIF3	10 kDa chaperonin	EYLILR
	10th	A0A0M2EAK6	Septation protein SpoVG	AIASITLDHEFVVHDIR
	10th	A0A0M2EAK6	Septation protein SpoVG	DIAHPINSSTR
	10th	A0A0M2EAK6	Septation protein SpoVG	IQDAVLNEYHR
	10th	A0A0M2EAK6	Septation protein SpoVG	MEVTDVR
	10th	A0A0M2EAK6	Septation protein SpoVG	TPDGEFR
	10th	A0A0M2EAK6	Septation protein SpoVG	VIDGNNGLFVAMPSK
	10th	A0A0M2EKD4	Thioredoxin	DGEVVETSVGFKPK
	10th	A0A0M2EKD4	Thioredoxin	EALAELVNK
	10th	A0A0M2EKD4	Thioredoxin	IDVDDNQETAGK
	10th	A0A0M2EKD4	Thioredoxin	MIAPVLEELDQEMGDK
	10th	A0A0M2EKD4	Thioredoxin	YGVMSIPTLLVLK
	10th	A0A0M2EKD4	Thioredoxin	MIAPVLEELDQEMGDKMK
	10th	A0A0M2EEX8	DNA-binding protein	AVDSVFDTILDALK
	10th	A0A0M2EEX8	DNA-binding protein	IQLIGFGNFEVR
	10th	A0A0M2EEX8	DNA-binding protein	NPQTGAEIEIPASK
	10th	A0A0M2EEX8	DNA-binding protein	TELINAVAEASELSK
	10th	A0A0M2EEX8	DNA-binding protein	VPAFKPGK
	10th	A0A0M2EEX8	DNA-binding protein	PAFKPGK
	10th	A0A0M2EEX8	DNA-binding protein	GRNPQTGAEIEIPASK
	10th	A0A1L6ZG63	RNA-binding protein S1	ATQDAPER
	10th	A0A1L6ZG63	RNA-binding protein S1	DINEHLSIGDEVQVK
	10th	A0A1L6ZG63	RNA-binding protein S1	FEVGSVYTGK
	10th	A0A1L6ZG63	RNA-binding protein S1	VLSVDENAGK
	10th	A0A1L6ZG63	RNA-binding protein S1	ISLSIR
	10th	A0A1L6ZG63	RNA-binding protein S1	GAFVALDEETQGLVHISEVTHGFVK
	10th	A0A0M2EDP9	Uncharacterized protein	EVAIQFGNTFSK
	10th	A0A0M2EDP9	Uncharacterized protein	QVNSLKEESK
	10th	A0A0M2EDP9	Uncharacterized protein	EGTYVGLADGHTIAVNIDGK
	10th	A0A0M2EDP9	Uncharacterized protein	KNEVTK
	10th	A0A0M2EDP9	Uncharacterized protein	TIESVK
	10th	A0A0M2EDP9	Uncharacterized protein	DANGTLR
	10th	A0A1L6ZDE7	50S ribosomal protein L11	ANPAPPVGPALGQAGVNIMGF
	10th	A0A1L6ZDE7	50S ribosomal protein L11	TADQAGLIIPVEISVFEDR
	10th	A0A244BNM4	30S ribosomal protein S1	GGLVVDIGVR
	10th	A0A244BNM4	30S ribosomal protein S1	TLSLVVVELDR
	10th	A0A244BNM4	30S ribosomal protein S1	GFIPASLVEAHYVEDFTDYK
	10th	A0A244BNM4	30S ribosomal protein S1	VLDVNEDEER
	10th	A0A244BNM4	30S ribosomal protein S1	VILSHR
	10th	A0A244BNM4	30S ribosomal protein S1	EVFEAEVK
	10th	A0A0M2EH88	30S ribosomal protein S6	FNNVLTSNGAEITGTK
	10th	A0A0M2EH88	30S ribosomal protein S6	ISDDIIR
	10th	A0A0M2EH88	30S ribosomal protein S6	LAYEINDFR
	10th	A0A0M2EH88	30S ribosomal protein S6	HIVVKEEV
	10th	A0A0M2EDG6	Cold-shock protein	GPQAANVTK
	10th	A0A0M2EDG6	Cold-shock protein	SLEEGQEVSFEIVEGNR
	10th	A0A0M2EDG6	Cold-shock protein	VKWFNNEK
	10th	A0A0M2EGV7	Transcription elongation factor GreA	IIEDEGNSNVVSLGK
	10th	A0A0M2EGV7	Transcription elongation factor GreA	ISNDSPIAK
	10th	A0A0M2EC26	Cold-shock protein	GFGFIEVEGQDDVFVHFSAIQGEGFK
	10th	A0A0M2EC26	Cold-shock protein	TLEEGQSVSFEIVEGNR
	10th	A0A0M2EA60	Thiol reductase thioredoxin	IESNEELQK
	10th	A0A0M2EA60	Thiol reductase thioredoxin	TKEEIEAFLTDSLSK
	10th	A0A1L4DMS4	Histidinol-phosphate aminotransferase	DADELFNALLK
	10th	A0A1L4DMS4	Histidinol-phosphate aminotransferase	ALGFPTSLR
	10th	A0A1L6ZDD6	Elongation factor G	AMVPLSEMFGYATALR
	10th	A0A1L6ZDD6	Elongation factor G	GNAQVVR
	10th	A0A1L6ZDD6	Elongation factor G	IIVDR
	10th	A0A244BEP2	Glycerol-3-phosphate dehydrogenase	TGSLLFNINWAK
	10th	A0A244BEP2	Glycerol-3-phosphate dehydrogenase	HQTELDQLFHEA
	10th	A0A244BEP2	Glycerol-3-phosphate dehydrogenase	LQGEADKR
	10th	A0A244BEP2	Glycerol-3-phosphate dehydrogenase	FGWDEAAK
	10th	A0A1L7A8T1	Thiol reductase thioredoxin	ITSTEQFNEIIQSDK
	10th	A0A1L7A8T1	Thiol reductase thioredoxin	YQVMGIPSLLIFK
	10th	A0A0M2ECV4	Acyl carrier protein	LGVDEADVK
	10th	A0A0M2ECV4	Acyl carrier protein	MADVLER
	10th	A0A0M2ECV4	Acyl carrier protein	IATVGDAVNYINSQQ
	10th	A0A244BIU3	Uncharacterized protein	FSHGDQVVEVAK
	10th	A0A244BIU3	Uncharacterized protein	MPIEELVK
	10th	A0A0M2EFX4	ATP synthase subunit beta	ISQIMGPVVDVR
	10th	A0A0M2EFX4	ATP synthase subunit beta	TIAMASTDGVK
	10th	A0A244BMQ2	Uncharacterized protein	MIVVQNATFDLVR
	10th	A0A244BMQ2	Uncharacterized protein	GFFDDQNQK
	10th	A0A244BWW3	Branched-chain alpha-keto acid dehydrogenase	LPDIGEGIHEGEIVK
	10th	A0A244BWW3	Branched-chain alpha-keto acid dehydrogenase	VLELK
	10th	A0A244BWW3	Branched-chain alpha-keto acid dehydrogenase	VEEGTVATVGQTIITFDAPGYEN
	10th	A0A0M2EIU5	50S ribosomal protein L7/L12	EGIAKEEAEELK
	10th	A0A0M2EIU5	50S ribosomal protein L7/L12	EITGLGLK
	10th	A0A244BPV1	Antibiotic biosynthesis monooxygenase	ASQAEEGNVSYK
	10th	A0A244BPV1	Antibiotic biosynthesis monooxygenase	EFLAAPLDVVAFQGQQ
	10th	A0A0M2EIV4	Translation initiation factor IF-1	VTVELSPYDLTR
	10th	A0A0M2EGH8	Transaldolase	AGATYVSPFLGR
	10th	A0A244BXE5	Uncharacterized protein	VDQAASDLNLNLTQDQK
	10th	A0A0M2EFW8	ATP synthase subunit beta	TVEGIAR
	10th	A0A0M2EG36	Preprotein translocase	QMQQSLSK
	10th	A0A0M2EG36	Preprotein translocase	IVTIGGLHGEIDSIDESK
	10th	A0A0M2ECF0	Ribosome maturation factor RimP	VSEALSEK
	10th	A0A0M2ECF0	Ribosome maturation factor RimP	VFIDSDK
	10th	A0A0M2ECF0	Ribosome maturation factor RimP	EGQNWFLR
	10th	A0A0M2EBI2	RNA-binding protein S1	DINEHLK
	10th	A0A0M2EBI2	RNA-binding protein S1	VINVEK
	10th	A0A0M2EBI2	RNA-binding protein S1	VGEQVEVK
	10th	A0A244BCX6	Translation initiation factor IF-2	IEFTNSMTVGQLADELGK
	10th	A0A244BE68	Uncharacterized protein	LEKWYEK
	10th	A0A0M2EGZ7	ESAT-6-like protein	MISDLK
	10th	A0A0M2EGZ7	ESAT-6-like protein	VTPEELR
	10th	A0A0M2EDK5	GTP-sensing transcriptional pleiotropic repressor	FLIELENLK
	10th	A0A0M2EDK5	GTP-sensing transcriptional pleiotropic repressor	SVIVNALR
	10th	A0A1L6ZHH4	Phage tail tape measure protein	QLEQLK
	10th	A0A244BCY2	Cell division protein	QNKQLK
	10th	A0A244BJK7	REVERSED Uncharacterized protein	INTDIK
	10th	A0A244BEY5	Catalase	RVADGLK
	10th	A0A0M2EFG2	Adhesin	VINDLK
	10th	A0A244BUB4	Phosphate ABC transporter	INVVNLRR
	10th	A0A244BF88	REVERSED Phenolic acid decarboxylase	QIGEWRK
	10th	A0A244BHA6	3-methylitaconate isomerase	VAIIDK
	10th	A0A244BY26	Peptidylprolyl isomerase	ITDKEVK
	10th	A0A244BXS0	Histidine kinase	REQELK
	10th	A0A0M2EIE3	Phosphate acetyltransferase	VAGKGVK
	10th	A0A1L6ZL86	Polyribonucleotide nucleotidyltransferase	DGLVHISELALER
	10th	A0A0M2EFI1	Tartrate dehydrogenase	DGLEQLK
	10th	A0A244BES7	Aldehyde dehydrogenase	GITLARR
	10th	A0A0M2EDT0	Phosphocarrier protein HPr	ASGSDENDALAALK
	10th	A0A0M2EDT0	Phosphocarrier protein HPr	GATITISASGSDENDALAALK
	10th	A0A0M2EDT0	Phosphocarrier protein HPr	GATITISASGSDENDALAALKDTMK
	10th	A0A0M2EDT0	Phosphocarrier protein HPr	PATVLVQTASK
	10th	A0A0M2EDT0	Phosphocarrier protein HPr	SIMGVMSLGIAK
	10th	A0A0M2EDT0	Phosphocarrier protein HPr	VTADSGIHAR
	10th	A0A0M2EDT0	Phosphocarrier protein HPr	YDADINLEYNGK
	10th	A0A0M2EDT0	Phosphocarrier protein HPr	ADSGIHAR
	10th	A0A0M2EDT0	Phosphocarrier protein HPr	TADSGIHAR
	10th	A0A0M2EDT0	Phosphocarrier protein HPr	AQQTFK
	10th	A0A0M2EJL9	30S ribosomal protein S3	DYADFLHEDLK
	10th	A0A0M2EJL9	30S ribosomal protein S3	GGSEVEALR
	10th	A0A0M2EJL9	30S ribosomal protein S3	GGSEVEALRK
	10th	A0A0M2EJL9	30S ribosomal protein S3	RLSDASVSK
	10th	A0A0M2EJL9	30S ribosomal protein S3	VHINILEIK
	10th	A0A0M2EJL9	30S ribosomal protein S3	VNITIHTAK
	10th	A0A0M2EJL9	30S ribosomal protein S3	KALNSLTGK
	10th	A0A0M2EJL9	30S ribosomal protein S3	ALNSLTGK
	10th	A0A0M2EJL9	30S ribosomal protein S3	LSDASVSK
	10th	A0A0M2EJL9	30S ribosomal protein S3	VEIER
	10th	A0A0M2EC26	Cold-shock protein	GFGFIEVEGQDDVFVHFSAIQGEGFK
	10th	A0A0M2EC26	Cold-shock protein	GPQAANVNK
	10th	A0A0M2EC26	Cold-shock protein	GPQAANVNKA
	10th	A0A0M2EC26	Cold-shock protein	TLEEGQSVSFEIVEGNR
	10th	A0A0M2EC26	Cold-shock protein	SAIQGEGFK
	10th	A0A0M2EC26	Cold-shock protein	WFNSEK
	10th	A0A0M2EC26	Cold-shock protein	AIQGEGFK
	10th	A0A0M2EC26	Cold-shock protein	VKWFNSEK
	10th	A0A0M2EKL7	DNA-directed RNA polymerase subunit alpha	AGINTVQELANK
	10th	A0A0M2EKL7	DNA-directed RNA polymerase subunit alpha	AKLEELGLGLR
	10th	A0A0M2EKL7	DNA-directed RNA polymerase subunit alpha	LEELGLGLR
	10th	A0A0M2EKL7	DNA-directed RNA polymerase subunit alpha	VLEMTIEELDLSVR
	10th	A0A0M2EKL7	DNA-directed RNA polymerase subunit alpha	KSLEEVK
	10th	A0A0M2EKL7	DNA-directed RNA polymerase subunit alpha	TEEDMMK
	10th	A0A0M2EKL7	DNA-directed RNA polymerase subunit alpha	LEELGLGLRKDD
	10th	A0A0M2EKL7	DNA-directed RNA polymerase subunit alpha	AGINTVQELANKTEEDMMK
	10th	A0A0M2EKL7	DNA-directed RNA polymerase subunit alpha	VEKEEDQKEK
	10th	A0A1L6ZDE7	50S ribosomal protein L11	ANPAPPVGPALGQAGVNIMGF
	10th	A0A1L6ZDE7	50S ribosomal protein L11	LQIPAGK
	10th	A0A1L6ZDE7	50S ribosomal protein L11	LQIPAGKANPAPPVGPALGQAGVNIMGF
	10th	A0A1L6ZDE7	50S ribosomal protein L11	TADQAGLIIPVEISVFEDR
	10th	A0A1L6ZDE7	50S ribosomal protein L11	SFTFITK
	10th	A0A1L6ZDE7	50S ribosomal protein L11	ANPAPPVGPALGQAGVNIMGFCKEFNAR
	10th	A0A1L6ZDE7	50S ribosomal protein L11	TPPAAVLL
	10th	A0A1L6ZEM3	DNA-directed RNA polymerase subunit delta	FISLGDQR
	10th	A0A1L6ZEM3	DNA-directed RNA polymerase subunit delta	LAQFYTDLNIDGR
	10th	A0A1L6ZEM3	DNA-directed RNA polymerase subunit delta	QMSLVELAYEIFR
	10th	A0A1L6ZEM3	DNA-directed RNA polymerase subunit delta	TPITFSELIDEIIR
	10th	A0A1L6ZEM3	DNA-directed RNA polymerase subunit delta	LQGIQK
	10th	A0A1L6ZEM3	DNA-directed RNA polymerase subunit delta	EYSQEQLK
	10th	A0A0M2EIV4	Translation initiation factor IF-1	AKDDVIEVEGTVAETLPNAMFK
	10th	A0A0M2EIV4	Translation initiation factor IF-1	VELENGHTVLAHVSGK
	10th	A0A0M2EIV4	Translation initiation factor IF-1	VTVELSPYDLTR
	10th	A0A0M2EIV4	Translation initiation factor IF-1	MHFIR
	10th	A0A0M2EIV4	Translation initiation factor IF-1	ILPGDKVTVELSPYDLTR
	10th	A0A0M2EIV4	Translation initiation factor IF-1	ILPGDK
	10th	A0A0M2EDG6	Cold-shock protein	GFGFIEVEGGDDVFVHFTAIEGDGYK
	10th	A0A0M2EDG6	Cold-shock protein	SLEEGQEVSFEIVEGNR
	10th	A0A0M2EDG6	Cold-shock protein	TAIEGDGYK
	10th	A0A0M2EDG6	Cold-shock protein	GPQAANVTK
	10th	A0A0M2EDG6	Cold-shock protein	WFNNEK
	10th	A0A0M2EDG6	Cold-shock protein	AIEGDGYK
	10th	A0A0M2EDG6	Cold-shock protein	FTAIEGDGYK
	10th	A0A0M2EDG6	Cold-shock protein	VKWFNNEK
	10th	A0A0M2EDG6	Cold-shock protein	GPQAANVTKL
	10th	A0A0M2ED96	Transcription attenuation protein MtrB	AIDNGVNVIGLTR
	10th	A0A0M2ED96	Transcription attenuation protein MtrB	GDAVIQTSFGEIQSEAK
	10th	A0A0M2ED96	Transcription attenuation protein MtrB	LDKGEVIIAQFTEHTSAIK
	10th	A0A0M2ED96	Transcription attenuation protein MtrB	ASDFVVIK
	10th	A0A0M2EIU1	50S ribosomal protein L29	DLTTAEIEQK
	10th	A0A0M2EIU1	50S ribosomal protein L29	FQLATGQLENTAR
	10th	A0A0M2EIU1	50S ribosomal protein L29	SLKEELFNLR
	10th	A0A244BXX6	Uncharacterized protein	EGTYVGLADGHTIAVNIDGK
	10th	A0A244BXX6	Uncharacterized protein	EVAIQFGNTFSK
	10th	A0A244BXX6	Uncharacterized protein	TIESVK
	10th	A0A0M2EDQ8	Uncharacterized protein	LQSLQETAEAANEPAQR
	10th	A0A0M2EDQ8	Uncharacterized protein	MSQLMGIITR
	10th	A0A0M2EC59	RNA-binding protein Hfq	GFDNFTVLLETEGK
	10th	A0A0M2EC59	RNA-binding protein Hfq	HAISTFAPQK
	10th	A0A244BCX6	Translation initiation factor IF-2	IEFTNSMTVGQLADELGK
	10th	A0A244BCX6	Translation initiation factor IF-2	KELPEK
	10th	A0A0M2ECV4	Acyl carrier protein	LGVDEADVK
	10th	A0A0M2ECV4	Acyl carrier protein	IIVDR
	10th	A0A0M2ECV4	Acyl carrier protein	IATVGDAVNYINSQQ
	10th	A0A0M2ECV4	Acyl carrier protein	MADVLER
	10th	A0A244BEP2	Glycerol-3-phosphate dehydrogenase	TGSLLFNINWAK
	10th	A0A244BEP2	Glycerol-3-phosphate dehydrogenase	FGWDEAAK
	10th	A0A244BWW3	Branched-chain alpha-keto acid dehydrogenase	LPDIGEGIHEGEIVK
	10th	A0A244BWW3	Branched-chain alpha-keto acid dehydrogenase	ADQGIK
	10th	A0A0M2EFX4	ATP synthase subunit beta	ISQIMGPVVDVR
	10th	A0A244BM52	Bacitracin ABC transporter	VAAGELEEAQK
	10th	A0A0M2EIP9	DNA methyltransferase	ALSDLPEVK
	10th	A0A0M2EIF3	10 kDa chaperonin	VALEVSTGDR
	10th	A0A244BMQ2	Uncharacterized protein	MIVVQNATFDLVR
	10th	A0A0M2EJV3	Preprotein translocase	SAGLSGAISGGAEQLFGK
	10th	A0A0M2EGM4	Fructose-1,6-bisphosphate aldolase	SPVILGVSEGAGR
	10th	A0A244BKV3	Type I glutamate--ammonia ligase	LEAPAPIDR
	10th	A0A244BKV3	Type I glutamate--ammonia ligase	HFIAGIVK
	10th	A0A0M2EBI2	RNA-binding protein S1	VGEQVEVK
	10th	A0A0M2EBI2	RNA-binding protein S1	DINEHLK
	10th	A0A1L6ZG63	RNA-binding protein S1	DINEHLSIGDEVQVK
	10th	A0A1L6ZG63	RNA-binding protein S1	FEVGSVYTGK
	10th	A0A244BSX3	Aconitate hydratase	FDSEVEIDYYR
	10th	A0A1L6ZNM6	REVERSED Cardiolipin synthase	SELESIR
	10th	A0A1L6ZNM6	REVERSED Cardiolipin synthase	SELESIRR
	10th	A0A0M2ECC6	NifU protein	ALLEEVPGVVEVEQVF
	10th	A0A0M2ECC6	NifU protein	DQVQEVLDK
	10th	A0A0M2EGZ7	ESAT-6-like protein	VTPEELR
	10th	A0A0M2EKI5	DNA-directed RNA polymerase subunit beta	KAAIEK
	10th	A0A0M2EKI5	DNA-directed RNA polymerase subunit beta	EVDTLK
	10th	A0A0M2EIU5	50S ribosomal protein L7/L12	ELVDNTPKPLK
	10th	A0A0M2EIU5	50S ribosomal protein L7/L12	LEEVGASVEVK
	10th	A0A0M2EIU5	50S ribosomal protein L7/L12	EGIAKEEAEELK
	10th	A0A244BNI9	REVERSED Anthranilate synthase	EDELLER
	10th	A0A244BIS6	REVERSED Uncharacterized protein	LIVEVK
	10th	A0A0M2EFW8	ATP synthase subunit beta	TVEGIAR
	10th	A0A0M2EDK5	GTP-sensing transcriptional pleiotropic repressor	KLESAGVIESR
	10th	A0A1L6ZNE3	Chitooligosaccharide deacetylase	ILDVLK
	10th	A0A0M2EDJ0	REVERSED Glycosyl hydrolase	GHDVSR
	10th	A0A244BWM4	REVERSED Iron-hydroxamate ABC transporter	AHPLFDK
	10th	A0A1L6ZL86	Polyribonucleotide nucleotidyltransferase	VEDVVK
	10th	A0A1L6ZPA1	Uncharacterized protein	GEEEHPYPSK
	10th	A0A1L6ZHH4	Phage tail tape measure protein	QLEQLK
	10th	A0A1L6ZHH4	Phage tail tape measure protein	KVREK
	10th	A0A0M2EGY2	Uncharacterized protein	MPIEELVK
	10th	A0A244BWH3	Site-specific integrase	TLNDLK
	10th	A0A244BXA5	D-alanyl-D-alanine carboxypeptidase	VDQIK
	10th	A0A244BWL9	REVERSED SigI regulator	MSALVQKADK
	10th	A0A244BY17	Chemotaxis protein	LSEDTK
	10th	A0A244BXU6	DNA-binding response regulator	IGSFLK
	10th	A0A0M2EHI3	Aminotransferase	FGTVFEK
	10th	A0A244BQW8	ATP-dependent helicase	GQWIK
	10th	A0A244BI83	Hydantoin utilization protein	QDYEK
	10th	A0A244BNA4	REVERSED Carboxypeptidase M32	YHAIK
	10th	A0A244BWN6	Penicillin-binding protein	VESELR
	10th	A0A244BE68	Uncharacterized protein	LEKWYEK
	10th	A0A244BE68	Uncharacterized protein	QDVLK
	10th	A0A1L6ZE85	ABC transporter	REAGDIVK
	10th	A0A244BW98	Glycine/betaine ABC transporter	DPVQLR
	10th	A0A1L6ZJ05	Oxalate decarboxylase	VDPGAIR
	10th	A0A1L6ZFR7	Lipoprotein	KALAEK
	10th	A0A0M2ED28	Tryptophan synthase	FQLEQGGK
	10th	A0A0M2EC26	Cold-shock protein	AIQGEGFK
	10th	A0A0M2EC26	Cold-shock protein	GFGFIEVEGQDDVFVHFSAIQGEGFK
	10th	A0A0M2EC26	Cold-shock protein	GPQAANVNK
	10th	A0A0M2EC26	Cold-shock protein	SAIQGEGFK
	10th	A0A0M2EC26	Cold-shock protein	VKWFNSEK
	10th	A0A0M2EC26	Cold-shock protein	TLEEGQSVSFEIVEGNR
	10th	A0A0M2EC26	Cold-shock protein	GPQAANVNKA
	10th	A0A0M2EC26	Cold-shock protein	WFNSEK
	10th	A0A0M2EC26	Cold-shock protein	EIVEGNR
	10th	A0A0M2EIF3	10 kDa chaperonin	IVAAGSGR
	10th	A0A0M2EIF3	10 kDa chaperonin	IVLPDSAK
	10th	A0A0M2EIF3	10 kDa chaperonin	VALEVSTGDR
	10th	A0A0M2EIF3	10 kDa chaperonin	VLESGER
	10th	A0A0M2EIF3	10 kDa chaperonin	EYLILR
	10th	A0A0M2EDT0	Phosphocarrier protein HPr	PATVLVQTASK
	10th	A0A0M2EDT0	Phosphocarrier protein HPr	SIMGVMSLGIAK
	10th	A0A0M2EDT0	Phosphocarrier protein HPr	VTADSGIHAR
	10th	A0A0M2EDT0	Phosphocarrier protein HPr	YDADINLEYNGK
	10th	A0A0M2EC59	RNA-binding protein Hfq	GFDNFTVLLETEGK
	10th	A0A0M2EC59	RNA-binding protein Hfq	HAISTFAPQK
	10th	A0A0M2EC59	RNA-binding protein Hfq	LLNGFQLR
	10th	A0A0M2EC59	RNA-binding protein Hfq	MKPINIQEQFLNQIR
	10th	A0A0M2EIU1	50S ribosomal protein L29	DLTTAEIEQK
	10th	A0A0M2EIU1	50S ribosomal protein L29	FQLATGQLENTAR
	10th	A0A0M2EIU1	50S ribosomal protein L29	SLKEELFNLR
	10th	A0A0M2EDQ8	Uncharacterized protein	LQSLQETAEAANEPAQR
	10th	A0A0M2EDQ8	Uncharacterized protein	MSQLMGIITR
	10th	A0A0M2EDQ8	Uncharacterized protein	YFEVNGEK
	10th	A0A0M2EJU5	30S ribosomal protein S13	EAGVSEDTR
	10th	A0A0M2EJU5	30S ribosomal protein S13	TTAQQVLK
	10th	A0A0M2EAM4	Uncharacterized protein	LASTGGFLK
	10th	A0A0M2EAM4	Uncharacterized protein	LIVAVVQDQDSSK
	10th	A0A244BKV3	Type I glutamate--ammonia ligase	HFIAGIVK
	10th	A0A244BKV3	Type I glutamate--ammonia ligase	TQVHPWER
	10th	A0A1L6ZDE7	50S ribosomal protein L11	SFTFITK
	10th	A0A1L6ZDE7	50S ribosomal protein L11	TADQAGLIIPVEISVFEDR
	10th	A0A0M2EKL7	DNA-directed RNA polymerase subunit alpha	AGINTVQELANK
	10th	A0A0M2EKL7	DNA-directed RNA polymerase subunit alpha	LEELGLGLR
	10th	A0A0M2EDK5	GTP-sensing transcriptional pleiotropic repressor	FLIELENLK
	10th	A0A0M2EDK5	GTP-sensing transcriptional pleiotropic repressor	SVIVNALR
	10th	A0A0M2EDG6	Cold-shock protein	GPQAANVTK
	10th	A0A0M2EDG6	Cold-shock protein	GPQAANVTKL
	10th	A0A0M2EDG6	Cold-shock protein	PQAANVTK
	10th	A0A244BZ25	Aspartyl/glutamyl-tRNA amidotransferase	AIGFLVGQIMK
	10th	A0A244BM52	Bacitracin ABC transporter	VAAGELEEAQK
	10th	A0A244BXM2	REVERSED Sec-c motif protein	LSEDTK
	10th	A0A244BXN5	Uncharacterized protein	SVVSTLVQDQLTK
	10th	A0A244BWH3	Site-specific integrase	TLNDLK
	10th	A0A1L6ZYI3	Pur operon repressor	SSISEDLTIIK
	10th	A0A0M2EJR0	Transcription termination/antitermination protein NusG	ETPVELEFTQIDKL
	10th	A0A0M2EIV4	Translation initiation factor IF-1	VTVELSPYDLTR
	10th	A0A0M2EFW8	ATP synthase subunit beta	TVEGIAR
	10th	A0A0M2EDU0	DUF2187 protein	DLELDSLTVVNHK
	10th	A0A0M2EAF1	Uncharacterized protein	VITVNR
	10th	A0A0M2EGL2	Uncharacterized protein	LAEVIQSGGMAK
	10th	A0A244BD05	Uncharacterized protein	ELPKPASK
	10th	A0A0M2EGZ7	ESAT-6-like protein	VTPEELR
	10th	A0A1L6ZEE1	REVERSED Uncharacterized protein	ILAYIK
	10th	A0A1L6ZNM6	REVERSED Cardiolipin synthase	SELESIR
	28M	A0A1Q9FN11	Flagellin	AGDDAAGLAISEK
	28M	A0A1Q9FN11	Flagellin	INHNIAALNTLNR
	28M	A0A1Q9FN11	Flagellin	LEHTINNLSASSENLTAAESR
	28M	A0A1Q9FN11	Flagellin	NNILSQASQAMLAQANQQPQNVLQLLR
	28M	A0A1Q9FN11	Flagellin	LGAVQNR
	28M	A0A1Q9FN11	Flagellin	IRDVDMAK
	28M	T5HQ44	ESAT-6-like protein	AFSEQYQELRPSFIK
	28M	T5HQ44	ESAT-6-like protein	ESGDVTEQVNQR
	28M	T5HQ44	ESAT-6-like protein	MAELLSDVSK
	28M	T5HQ44	ESAT-6-like protein	QLHQTANTLESTDQDIASQIR
	28M	T5HQ44	ESAT-6-like protein	QLHQTANTLESTDQDIASQIRG
	28M	T5HQ44	ESAT-6-like protein	VTPAELR
	28M	W7RDY7	Cold-shock protein	GFGFIEVEGQDDVFVHFSAIQGEGFK
	28M	W7RDY7	Cold-shock protein	GPQAANVTK
	28M	W7RDY7	Cold-shock protein	GPQAANVTKA
	28M	W7RDY7	Cold-shock protein	TLEEGQSVSFEIVEGNR
	28M	W7RDY7	Cold-shock protein	SAIQGEGFK
	28M	W7RDY7	Cold-shock protein	WFNSEK
	28M	W7RDY7	Cold-shock protein	VKWFNSEK
	28M	R9TZ47	Thioredoxin	DGEVVETSVGFKPK
	28M	R9TZ47	Thioredoxin	IDVDENQETAGK
	28M	R9TZ47	Thioredoxin	YGVMSIPTLLILK
	28M	R9TZ47	Thioredoxin	EALEELVNK
	28M	W7RYJ9	50S ribosomal protein L7/L12	ALNIEEIIASVK
	28M	W7RYJ9	50S ribosomal protein L7/L12	LEEVGASVEVK
	28M	W7RYJ9	50S ribosomal protein L7/L12	EATVLELNDLVK
	28M	W7RYJ9	50S ribosomal protein L7/L12	ELVDNTPKPLK
	28M	W7RUL7	50S ribosomal protein L29	FQLATGQLENTAR
	28M	W7RUL7	50S ribosomal protein L29	SLKEELFNLR
	28M	W7RUL7	50S ribosomal protein L29	DLTTAEIEQK
	28M	T5HUF9	Uncharacterized protein	LQSLQETAEAAGEPTQR
	28M	T5HUF9	Uncharacterized protein	MSQLMGIITR
	28M	T5HUF9	Uncharacterized protein	NQTFELTVYQK
	28M	T5HUF9	Uncharacterized protein	NFEVNGEK
	28M	W7RYV4	50S ribosomal protein L21	MYAIIQTGGK
	28M	W7RYV4	50S ribosomal protein L21	VGSPTVEGATVTGK
	28M	W7RYV4	50S ribosomal protein L21	VEEGQTVYVEK
	28M	W7RS51	Cold-shock protein	GAQAANVQK
	28M	W7RS51	Cold-shock protein	VTFDVEQGPR
	28M	W7RS51	Cold-shock protein	GFGFIER
	28M	W7RS51	Cold-shock protein	SLDEGQK
	28M	W7RS51	Cold-shock protein	MEQGTVK
	28M	W7RQX2	50S ribosomal protein L30	TNQTVVHEDNAAIR
	28M	W7RQX2	50S ribosomal protein L30	VSHLVSVK
	28M	W7RQX2	50S ribosomal protein L30	SVIGRPEDQR
	28M	W7RKS2	DNA-binding protein	TELINAVAEASELSK
	28M	W7RKS2	DNA-binding protein	NPQTGEEIEIPASK
	28M	W7RKS2	DNA-binding protein	VPAFKPGK
	28M	W7RNN0	10 kDa chaperonin	TASGIVLPDSAK
	28M	W7RNN0	10 kDa chaperonin	VVIELVESEEK
	28M	W7RBP0	Stage V sporulation protein	GAAEIQAIGAGALNQAVK
	28M	W7RBP0	Stage V sporulation protein	SNPNSVAGALAGVLR
	28M	W7RD00	Cold-shock protein	SLEEGQEVSFEIVEGNR
	28M	W7RD00	Cold-shock protein	GPQASNVVK
	28M	W7RMJ3	50S ribosomal protein L20	MLADLAVNDLNAFNQLADAAK
	28M	W7RMJ3	50S ribosomal protein L20	LSGIEVNR
	28M	W7RT85	Phosphocarrier protein HPr	PATVLVQTASK
	28M	W7RT85	Phosphocarrier protein HPr	VTADSGIHAR
	28M	W7RYY0	Preprotein translocase	VVTIGGLHGIVDSIDESK
	28M	W7RH69	30S ribosomal protein S11	ALQAAGLEVTAIR
	28M	W7RFD4	UPF0356 protein	VFYQASNDEVPVR
	28M	A0A1Y0X0Q3	30S ribosomal protein S6	LAYEINDFR
	28M	A0A1Y0X0Q3	30S ribosomal protein S6	HIVVKEEE
	28M	A0A1Y0X0Q3	30S ribosomal protein S6	ISDDIIR
	28M	W7RKJ9	RNA-binding protein Hfq	SINIQDQFLNQIR
	28M	T5HE66	30S ribosomal protein S13	EAGVSEDTR
	28M	T5HE66	30S ribosomal protein S13	IRDVIDK
	28M	T5HE66	30S ribosomal protein S13	TTAQQILK
	28M	W7R7A6	Transition state regulator	VVIPIELR
	28M	W7R7A6	Transition state regulator	KVDELGR
	28M	W7RQW0	50S ribosomal protein L23	RPVITER
	28M	W7RH59	30S ribosomal protein S5	AVLELAGVADILSK
	28M	R9TZ60	Flagellin	LSSNNGASQK
	28M	W7RDY7	Cold-shock protein	GFGFIEVEGQDDVFVHFSAIQGEGFK
	28M	W7RDY7	Cold-shock protein	GPQAANVTK
	28M	W7RDY7	Cold-shock protein	TLEEGQSVSFEIVEGNR
	28M	W7RDY7	Cold-shock protein	WFNSEK
	28M	T5HQ44	ESAT-6-like protein	AFSEQYQELRPSFIK
	28M	T5HQ44	ESAT-6-like protein	ESGDVTEQVNQR
	28M	T5HQ44	ESAT-6-like protein	MAELLSDVSK
	28M	T5HA31	Uncharacterized protein	LILLIILLI
	28M	T5HA31	Uncharacterized protein	LILLIILLII
	28M	T5HA31	Uncharacterized protein	LILLIILL
	28M	T5HA31	Uncharacterized protein	ILLIILL
	28M	W7RT85	Phosphocarrier protein HPr	PATVLVQTASK
	28M	W7RD00	Cold-shock protein	SLEEGQEVSFEIVEGNR
	28M	A0A0C5BYJ1	Agmatinase	SGLKEEFEWAEKNGMQIAK
	28M	W7RYJ9	50S ribosomal protein L7/L12	EATVLELNDLVK
	28M	T5HMP1	Uncharacterized protein	TNTKTLFEALK
	28M	A0A0C5CA17	REVERSED Uncharacterized protein	ARKGTVPNYPVK
	28M	T5HQ44	ESAT-6-like protein	AFSEQYQELRPSFIK
	28M	T5HQ44	ESAT-6-like protein	QLHQTANTLESTDQDIASQIR
	28M	T5HQ44	ESAT-6-like protein	QLHQTANTLESTDQDIASQIRG
	28M	T5HQ44	ESAT-6-like protein	ESGDVTEQVNQR
	28M	T5HQ44	ESAT-6-like protein	LDQMINQLQDMWEGESSR
	28M	T5HQ44	ESAT-6-like protein	MAELLSDVSK
	28M	T5HQ44	ESAT-6-like protein	TLESTDQDIASQIR
	28M	T5HQ44	ESAT-6-like protein	VTPAELR
	28M	W7RYJ9	50S ribosomal protein L7/L12	LEEVGASVEVK
	28M	W7RYJ9	50S ribosomal protein L7/L12	ELVDNTPKPLK
	28M	W7RYJ9	50S ribosomal protein L7/L12	EGIAKEEAEELK
	28M	W7RYJ9	50S ribosomal protein L7/L12	ALNIEEIIASVK
	28M	W7RYJ9	50S ribosomal protein L7/L12	EATVLELNDLVK
	28M	W7RYJ9	50S ribosomal protein L7/L12	EITGLGLK
	28M	W7RT85	Phosphocarrier protein HPr	GAEITISASGADENDALSALEETMK
	28M	W7RT85	Phosphocarrier protein HPr	SIMGVMSLGIAK
	28M	W7RT85	Phosphocarrier protein HPr	PATVLVQTASK
	28M	W7RT85	Phosphocarrier protein HPr	VTADSGIHAR
	28M	W7RT85	Phosphocarrier protein HPr	YDADINLEYNGK
	28M	W7RKS2	DNA-binding protein	TELINAVAEASELSK
	28M	W7RKS2	DNA-binding protein	AVDSVFDTILDALK
	28M	W7RKS2	DNA-binding protein	IQLIGFGNFEVR
	28M	W7RKS2	DNA-binding protein	NPQTGEEIEIPASK
	28M	W7RKS2	DNA-binding protein	VPAFKPGK
	28M	R9TZ47	Thioredoxin	IDVDENQETAGK
	28M	R9TZ47	Thioredoxin	DGEVVETSVGFKPK
	28M	R9TZ47	Thioredoxin	YGVMSIPTLLILK
	28M	R9TZ47	Thioredoxin	EALEELVNK
	28M	R9TZ47	Thioredoxin	MIAPVLEELDQEMGDKLK
	28M	W7RNN0	10 kDa chaperonin	TASGIVLPDSAK
	28M	W7RNN0	10 kDa chaperonin	YEGTDYLILR
	28M	W7RNN0	10 kDa chaperonin	VVIELVESEEK
	28M	W7RNN0	10 kDa chaperonin	MLKPLGDR
	28M	W7RD00	Cold-shock protein	SLEEGQEVSFEIVEGNR
	28M	W7RD00	Cold-shock protein	GPQASNVVK
	28M	W7RD00	Cold-shock protein	GPQASNVVKL
	28M	W7RD00	Cold-shock protein	GFGFIEVEGGDDVFVHFTAIEGDGYK
	28M	W7RDY7	Cold-shock protein	TLEEGQSVSFEIVEGNR
	28M	W7RDY7	Cold-shock protein	GFGFIEVEGQDDVFVHFSAIQGEGFK
	28M	W7RDY7	Cold-shock protein	GPQAANVTK
	28M	W7RDY7	Cold-shock protein	WFNSEK
	28M	W7RDY7	Cold-shock protein	GPQAANVTKA
	28M	W7RS51	Cold-shock protein	GAQAANVQK
	28M	W7RS51	Cold-shock protein	VTFDVEQGPR
	28M	W7RS51	Cold-shock protein	GFGFIER
	28M	W7RS51	Cold-shock protein	SLDEGQK
	28M	A0A0C5CTV4	50S ribosomal protein L29	FQLATGQLENTAR
	28M	A0A0C5CTV4	50S ribosomal protein L29	SLKEELFNLR
	28M	A0A0C5CTV4	50S ribosomal protein L29	DLTTAEIEQK
	28M	W7RMJ3	50S ribosomal protein L20	MLADLAVNDLNAFNQLADAAK
	28M	W7RMJ3	50S ribosomal protein L20	LSGIEVNR
	28M	W7RMJ3	50S ribosomal protein L20	LSGIEVNRK
	28M	W7RMJ3	50S ribosomal protein L20	KLWITR
	28M	W7RMJ3	50S ribosomal protein L20	LMHGLK
	28M	W7RBP0	Stage V sporulation protein	GAAEIQAIGAGALNQAVK
	28M	W7RBP0	Stage V sporulation protein	SNPNSVAGALAGVLR
	28M	T5H9Q8	30S ribosomal protein S6	LAYEINDFR
	28M	T5H9Q8	30S ribosomal protein S6	HIVVKEEE
	28M	T5H9Q8	30S ribosomal protein S6	ISDDIIR
	28M	T5H9Q8	30S ribosomal protein S6	DGFYQILNVQAGAEAVQEFDR
	28M	W7RUM5	50S ribosomal protein L15	LNSFAEGTEVTPELLLETGVISK
	28M	W7RUM5	50S ribosomal protein L15	QAIEAAGGTAEVI
	28M	W7R7A6	Transition state regulator	VVIPIELR
	28M	W7R7A6	Transition state regulator	DALEIYVDDEK
	28M	W7RYY0	Preprotein translocase	VVTIGGLHGIVDSIDESK
	28M	A0A1Q9FSI6	50S ribosomal protein L11	TADQAGLIIPVEISVYEDR
	28M	A0A1Q9FSI6	50S ribosomal protein L11	TPPAAVLLK
	28M	W7RYM0	30S ribosomal protein S13	VRDLTEEELGK
	28M	W7RPI3	Uncharacterized protein	LQSLQETAEAAGEPTQR
	28M	W7RH69	30S ribosomal protein S11	ALQAAGLEVTAIR
	28M	W7RUM8	Translation initiation factor IF-1	VTVELSPYDLTR
	28M	W7RR67	50S ribosomal protein L27	ADGQFVSGGSILYR
	28M	W7RR67	50S ribosomal protein L27	IYPGENVGR
	28M	W7RYV4	50S ribosomal protein L21	VGSPTVEGATVTGK
	28M	W7RV42	Flagellin	INHNIAALNTLNR
	28M	W7RV42	Flagellin	AGDDAAGLAISEK
	28M	R9TSQ4	50S ribosomal protein L23	KYTFEVDVR
	28M	W7RYL5	50S ribosomal protein L18	GITNVVFDR
	28M	A0A1Y0X124	Uncharacterized protein	IPVTLLK
	28M	W7RH59	30S ribosomal protein S5	AVLELAGVADILSK
	28M	A0A0C5CQ23	Cell division protein	SIEDTK
	28M	A0A0C5C2R2	REVERSED Uncharacterized protein	LAQEIEALQK
	28M	Q9F4C7	Regulatory protein	LNFIKR
	28M	Q9F4C7	Regulatory protein	LNFIK
	28M	W7RQX2	50S ribosomal protein L30	SVIGRPEDQR
	28M	A0A0C5C9G8	PSP1 protein	VTGLNILER
	28M	A0A1Y0XRY9	REVERSED Site-specific DNA-methyltransferase	LVDWIFK
	28M	W7REL5	REVERSED Hydrolase	ELNELSEFGK
	28M	T5HS39	Integrase	LSGEIVKNR
	28M	A0A0C5C371	Major facilitator protein	LDSEIK
	32YE	A0A345NZ04	10 kDa chaperonin	TASGIVLPDSAK
	32YE	A0A345NZ04	10 kDa chaperonin	YEGTEYLILR
	32YE	A0A345NZ04	10 kDa chaperonin	EYLILR
	32YE	A0A345NZ04	10 kDa chaperonin	MLKPLGDR
	32YE	A0A2G6B9S8	ATP synthase subunit beta	FTQAGSEVSALLGR
	32YE	A0A2G6B9S8	ATP synthase subunit beta	IGLFGGAGVGK
	32YE	A0A127W448	Septation protein SpoVG	MEVTDVR
	32YE	A0A127W448	Septation protein SpoVG	TPDGEFR
	32YE	A0A0M0GAF0	Thioredoxin	FGVMSIPTLIVLK
	32YE	A0A0M0GAF0	Thioredoxin	IDVDENQETAGK
	32YE	F9DPQ5	Dihydrolipoamide acetyltransferase	LPDIGEGIHEGEIVK
	32YE	F9DPQ5	Dihydrolipoamide acetyltransferase	EKLSPIR
	32YE	A0A2G5XAY0	Uncharacterized protein	TLIQLCER
	32YE	F9DRA6	ATP synthase subunit alpha	EAYPGDVFYLHSR
	32YE	A0A2G6ARG3	Uncharacterized protein	TILDSIGADR
	32YE	A0A2G5WUV3	Uncharacterized protein	LESENEQIK
	32YE	A0A0M0GHP1	Glutamine synthetase	LQFTDILGTIK
	32YE	A0A0M0G823	Glutamate dehydrogenase	FLGFEQIFK
	32YE	A0A0M0G7M7	DNA-directed RNA polymerase subunit alpha	AGINTVQELANK
	32YE	I0JT79	Uncharacterized protein	LREDADVK
	32YE	F9DX66	Gp49 protein	SLELDASGNDLK
	32YE	F9DNI1	Transcription elongation factor GreA	ISNDSPIAK
	32YE	A0A380C6E1	Predicted metal-dependent Rnase	NLGIANESSVVK
	32YE	A0A380C5S1	Glycerol kinase	NSAESEKYAK
	32YE	A0A380BCM4	Transaldolase	AGATYVSPFLGR
	32YE	A0A135WGP2	D-alanine aminotransferase	FKESIDIVQPI
	32YE	A0A0M0GAB5	Glyceraldehyde-3-phosphate dehydrogenase	VGINGFGR
	32YE	I0JNB2	DNA-binding protein	VPAFKPGK
	32YE	I0JN18	Cold-shock protein	GPQAANVTKL
	32YE	I0JMX0	Aconitate hydratase	TVIAQSFER
	32YE	A0A2G6B8Y5	Uncharacterized protein	GLFKNAEKFNPNK
	32YE	A0A2G6B7I4	Uncharacterized protein	TNAESTQTTALK
	32YE	A0A127W2K1	Uncharacterized protein	GKNYLQNK
	32YE	F9DU80	50S ribosomal protein L5	LVSVSLPR
	32YE	A0A380BE37	Actinorhodin polyketide beta-ketoacyl synthase	VISRNEGQK
	32YE	F9DUM8	DedA membrane protein	AVGTAITQNR
	32YE	A0A2G5WJW8	PAS S-box protein	QLLEGLLGR
	32YE	A0A127VWK0	Polyketide cyclase	VTEVNPPNR
	32YE	I0JQH7	PGA biosynthesis protein CapA	NMGPLDIDLLGIGK
	32YE	A0A2G5XF41	MFS transporter	LIIPNQKK
	32YE	A0A2G5XI95	Pyruvate dehydrogenase	EQYLQSVRR
	32YE	A0A0M0GCG6	PTS glucose transporter	LVTFDLALVK
	32YE	A0A2G5XFA1	PTS fructose transporter	TINLHLHSSSK
	32YE	F9DWB7	Small acid-soluble spore protein	FAEGDEFAKIK
	32YE	A0A1V0KYF9	Penicillin-binding protein	RDFWILLNPEK
	32YE	I0JH53	ATP-dependent zinc metalloprotease	ITGLLGGR
	32YE	A0A0M0GCP3	Cold-shock protein	WFNNEK
	32YE	A0A0M0GI88	Dihydroorotate dehydrogenase	QLESRGVK
	32YE	A0A0M0GAS0	Uncharacterized protein	GLFTIKWDK
	32YE	A0A2G5X289	Sec-independent protein translocase protein	IEVQQVDAK
	32YE	A0A2G6B3L7	Uncharacterized protein	VIDIKTRFK
	32YE	A0A0M0GCK6	Tyrosine recombinase	ISSLENVQR
	32YE	I0JHQ6	Uncharacterized protein	MKEVILMTNK
	32YE	A0A127VWT5	Aminotransferase	LIGFIGQFENVR
	32YE	A0A135W7B0	Uncharacterized protein	VNTVVTPR
	32YE	A0A2G5XM76	MOSC protein	TLSIGVPR
	32YE	A0A2G6BCZ2	Uncharacterized protein	QTLLDAEFVLAEPK
	32YE	A0A0M0GJP7	Histidine kinase	AYLLLQK
	32YE	A0A2G5WGB1	N-acetylmuramoyl-L-alanine amidase	YGWTIYIK
	32YE	A0A2G6B2M3	Uncharacterized protein	LSGHEPVLK
	32YE	A0A135W343	UvrABC protein	IQVLAPIVNGRK
	32YE	I0JJ49	Uncharacterized protein	NNLSIPDGELQVR
	32YE	A0A2G6AWC3	Acyl-CoA thioesterase	GTIVQIGR
	32YE	A0A380CD65	Ribosomal N-acetyltransferase	ILLEGEKCYLR
	32YE	A0A2G5XB99	RimJ/RimL protein	SRAIPER
	32YE	A0A380C6S9	ACT protein	LQTIAERR
	32YE	A0A0M0G8C0	AraC transcriptional regulator	NAKIIDIAMK
	32YE	A0A2G5WMS3	DNA-directed DNA polymerase	TVELIREIK
	32YE	F9DR65	Uncharacterized protein	TGIYDIK
	32YE	A0A2G6BD96	Arylamine N-acetyltransferase	SELLEQVR
	32YE	A0A2G6AZ59	UPF0302 protein	MMAMVPVTAK
	32YE	A0A135WGT3	Protein translocase	FAKDDLEK
	32YE	A0A2G5XME9	Uncharacterized protein	DIFLGPDR
	32YE	A0A127VYM1	GNAT acetyltransferase	ITLNVLETNEK
	32YE	A0A2G6ALG0	Aspartokinase	EIAEGLGLDK
	32YE	A0A127VWP0	Short-chain dehydrogenase	TVGAIADLRDF
	32YE	A0A127W4G9	Phosphoesterase	GLGNSIIPVR
	32YE	I0JQC8	Transcription regulator	TVGLQLEDLK
	32YE	F9DT71	Lactate utilization protein	APISERLAMK
	32YE	A0A2G5XJN7	Pyridine nucleotide-disulfide oxidoreductase	FQIPILELK
	32YE	A0A380CKW0	30S ribosomal protein S13	IAGVDIPR
	32YE	A0A135WRV6	DNA repair protein	DLNVNGKSVCRINGK
	32YE	A0A2G5XCX9	Cys-tRNA(Pro)/Cys-tRNA(Cys) deacylase	ILESEAIPHEVR
	32YE	A0A2G5VWK8	Uncharacterized protein	MLKTLNINR
	32YE	I0JRH0	IS1341-type transposase	NHDVIGVENLQISNMLKNR
	32YE	I0JGZ6	Acetyl-CoA synthetase	DMQPIPAR
	32YE	A0A135W091	Transposase	NHDVIGIEDLQVTNMLKNR
	32YE	A0A345P1M3	Uncharacterized protein	VLFSEPMK
	32YE	F9DMT9	Uncharacterized protein	VVKGNFMKMK
	32YE	A0A127W3D7	Fructose-1,6-bisphosphatase	VTEAAAVSASR
	32YE	A0A1T4XHS0	Aconitate hydratase	GTNLLGIR
	32YE	I0JT99	ABC transporter	GKAPVNGGILKWK
	32YE	A0A2G5XF70	Uncharacterized protein	IVDSLPR
	32YE	A0A2G5WMM0	Catalase	LSHFDRER
	32YE	A0A2G6AXU1	PilZ protein	IQLNNDKK
	32YE	A0A0M0GF67	Methionine synthase	AYELNKK
	32YE	A0A2G6AW53	DUF2804 protein	QLLGSILER
	32YE	A0A0M0GB34	Butyrate kinase	MLEQEHR
	32YE	I0JL42	Phosphatidylserine decarboxylase	VLKVQTDELDK
	32YE	A0A135WFY3	Uncharacterized protein	SIERKDAYEK
	32YE	A0A2G5XIK9	Dihydrodipicolinate synthase protein	TVIDEVAK
	32YE	A0A2G5VW74	Uncharacterized protein	TVSRPCIGR
	32YE	I0JSH5	Uncharacterized protein	VLNVICEK
	32YE	A0A2G6AS13	TRAP transporter large permease	ELKWDTMKK
	32YE	A0A0M0GCA3	Reductase	SFEKIAMGLLSFMPNEKDLK
	32YE	F9DUP1	Ethanolamine ammonia-lyase	AETTTPTEDQLAEYRK
	32YE	A0A2G6ANC1	Uncharacterized protein	YVCNKK
	32YE	A0A2G5XLN0	UDP-glucose 6-dehydrogenase	LSDDLRDVKNK
	32YE	I0JS22	Minor extracellular serine protease	AITVGASALPSK
	32YE	I0JSK6	IS1341-type transposase	VAKLHEK
	32YE	A0A2G5XLY5	C-di-GMP phosphodiesterase	EFISYRSGK
	32YE	A0A135WFT1	Uncharacterized protein	RKTSIETTWIPR
	32YE	A0A127VWT2	Uncharacterized protein	IDSMPELNEEK
	32YE	F9DP56	Stage III sporulation protein	KAAQALQR
	32YE	F9DS41	Lipoprotein ABC transporter	KTFGEGNTLVEALK
	32YE	A0A1T4Y8K8	Phenylacetate-CoA ligase	VITAGEPGGSVPSIR
	32YE	A0A2G6B156	MBL fold metallo-hydrolase	SIVDSLPR
	32YE	A0A0M0G917	5-dehydro-2-deoxygluconokinase	TGLAFTEIK
	32YE	A0A2G6BAR5	Iron ABC transporter	VIAEGPPR
	32YE	A0A135W729	Glutamate synthase	LAQGAKIR
	32YE	I0JP18	DEAD-box ATP-dependent RNA helicase	MLKELQNLR
	32YE	I0JQM7	Uncharacterized protein	IFQNKTVTIR
	32YE	A0A0M0G7M3	tRNA pseudouridine synthase	TDAGVHAR
	32YE	A0A0M0GG51	Glycosyl hydrolase	LGLFENPTR
	32YE	F9DXN1	Ribonuclease R	QMIMIGERSGK
	32YE	A0A345P277	MOSC protein	TLSIGLPR
	32YE	A0A127VXU7	Oxidoreductase	IGTVRGNR
	32YE	A0A345P245	Histidine phosphatase protein	FETGESVKAR
	32YE	A0A0M0GJU4	ABC transporter	EMKMENLR
	32YE	A0A2G5XAN1	Uncharacterized protein	QPDRRVVEEK
	32YE	A0A2G6B114	Phosphate transport permease	VAGKGRVR
	32YE	A0A345NV00	Stage IV sporulation protein	DWLVFIK
	32YE	A0A2G5X212	Uncharacterized protein	SIEETQIEK
	32YE	A0A135W358	Sodium ABC transporter	VAGVGSVQR
	32YE	A0A2G6B747	Replication ATP-dependent helicase	DEKDAYGISK
	32YE	A0A127VUE6	Peptide ABC transporter	TEKPPLYK
	32YE	A0A2G6B7M9	Succinate-semialdehyde dehydrogenase	VYGEVMPISAKNK
	32YE	A0A380C995	Cell division protein	LQEIARLR
	32YE	A0A1V0L1I6	Uncharacterized protein	YSKTEYLLIYAIIAK
	32YE	A0A345NZ44	D-alanyl-D-alanine carboxypeptidase	WLAAHAHK
	32YE	A0A2G5WL47	Acetone carboxylase	YWTLDEKTR
	32YE	A0A2G5XQJ6	Uridine kinase	LMHNQFIEPTK
	32YE	A0A380CH89	37-kD nucleoid-associated bacterial protein	VADEAYEKTDLALQEVK
	32YE	A0A2G6B931	Sigma-54-dependent Fis transcriptional regulator	MIIDLLDKTDGNK
	32YE	A0A345NYV9	Amidase	NNLLFESIEK
	32YE	A0A2G5ZF05	RNA polymerase	NKSIDELR
	32YE	A0A127W299	Cell division protein	VQFLVNNDK
	32YE	A0A0M0G7M7	DNA-directed RNA polymerase subunit alpha	AGINTVQELANK
	32YE	A0A0M0G7M7	DNA-directed RNA polymerase subunit alpha	AGINTVQELANKTEEDMMK
	32YE	A0A0M0G7M7	DNA-directed RNA polymerase subunit alpha	RAGINTVQELANK
	32YE	A0A0M0G7M7	DNA-directed RNA polymerase subunit alpha	VLEMTIEELDLSVR
	32YE	A0A0M0G7J2	Septation protein SpoVG	AIASITLDHEFVVHDIR
	32YE	A0A0M0G7J2	Septation protein SpoVG	MEVTDVR
	32YE	A0A0M0G7J2	Septation protein SpoVG	TPDGEFR
	32YE	F9DUA5	50S ribosomal protein L11	LQIPAGK
	32YE	F9DUA5	50S ribosomal protein L11	SFTFITK
	32YE	F9DUA5	50S ribosomal protein L11	TADQAGLIIPVEISVFEDR
	32YE	F9DRA4	ATP synthase subunit beta	FTQAGSEVSALLGR
	32YE	F9DRA4	ATP synthase subunit beta	IGLFGGAGVGK
	32YE	F9DUA2	50S ribosomal protein L7/L12	EITGLGLK
	32YE	F9DUA2	50S ribosomal protein L7/L12	LEEVGASVEVK
	32YE	A0A0M0GCP3	Cold-shock protein	SLEEGQEVSFEIVEGNR
	32YE	A0A0M0GCP3	Cold-shock protein	WFNNEK
	32YE	A0A0M0G8C2	Translation initiation factor IF-1	VTVELSPYDLTR
	32YE	A0A0M0G8C2	Translation initiation factor IF-1	ILPGDKVTVELSPYDLTR
	32YE	F9DPQ5	Dihydrolipoamide acetyltransferase	LPDIGEGIHEGEIVK
	32YE	F9DPQ5	Dihydrolipoamide acetyltransferase	EKLSPIR
	32YE	A0A2G6ARG3	Uncharacterized protein	TILDSIGADR
	32YE	I0JT79	Uncharacterized protein	LREDADVK
	32YE	A0A380BPC5	Cold shock protein CspB	GPQAANVTKL
	32YE	F9DU80	50S ribosomal protein L5	LVSVSLPR
	32YE	A0A1V0L1H6	Type I glutamate--ammonia ligase	NVEIPISQLDK
	32YE	F9DRD1	Transaldolase	AGATYVSPFIGR
	32YE	A0A345P1H9	ATP synthase subunit alpha	EAYPGDVFYLHSR
	32YE	A0A2G6BC57	Transcription elongation factor GreA	ISNDSPIAK
	32YE	A0A0M0GHP1	Glutamine synthetase	LQFTDILGTIK
	32YE	A0A0M0GFS4	Aconitate hydratase	QTVTPELFR
	32YE	A0A0M0G8C5	Phosphoserine phosphatase	ESLLELIK
	32YE	A0A0M0G823	Glutamate dehydrogenase	FLGFEQIFK
	32YE	A0A380BM56	UPF0297 protein	DEIIEELVK
	32YE	A0A127VZL5	Uncharacterized protein	MFGPILK
	32YE	A0A0M0GB47	Phosphoenolpyruvate carboxykinase	TTLSADPNR
	32YE	I0JMX0	Aconitate hydratase	TVIAQSFER
	32YE	I0JI24	10 kDa chaperonin	TASGIVLPDSAK
	32YE	F9DUM8	DedA membrane protein	AVGTAITQNR
	32YE	A0A0M0GDT6	Cold-shock protein	GPQAANVTKA
	32YE	A0A0M0GCG6	PTS glucose transporter	LVTFDLALVK
	32YE	A0A2G5ZE09	TetR transcriptional regulator	QQNLLR
	32YE	A0A2G5WM32	3-oxoacyl-ACP reductase	IDILINNAGVR
	32YE	A0A135W091	Transposase	NHDVIGIEDLQVTNMLKNR
	32YE	A0A2G6B8E4	Uncharacterized protein	YDIDLKMDSDGK
	32YE	A0A0M0G8C0	AraC transcriptional regulator	NAKIIDIAMK
	32YE	A0A2G6AZY8	Uncharacterized protein	MIVLGYTSTK
	32YE	A0A127VWK0	Polyketide cyclase	VTEVNPPNR
	32YE	I0JLD1	Uncharacterized protein	SINQLAFYENGK
	32YE	I0JLD1	Uncharacterized protein	GLVADGIVGPK
	32YE	A0A2G5WMS3	DNA-directed DNA polymerase	TVELIREIK
	32YE	A0A2G5XB99	RimJ/RimL protein N-acetyltransferase	SRAIPER
	32YE	A0A380C913	Acyl-CoA dehydrogenase	LGVGTVGGSK
	32YE	I0JS88	Uncharacterized protein	IGRYSLQTFHARQK
	32YE	A0A2G6B3L7	Uncharacterized protein	VIDIKTRFK
	32YE	A0A380CKW0	30S ribosomal protein S13	IAGVDIPR
	32YE	A0A2G6AXI9	Cytochrome C	LSGGNKLDSR
	32YE	I0JN20	Uncharacterized protein	FLESRQR
	32YE	A0A2G5WG30	Uncharacterized protein	DVNLIELGK
	32YE	A0A135W729	Glutamate synthase	LAQGAKIR
	32YE	A0A0M0G787	Phosphatase	TIYTAELVR
	32YE	A0A2G5XAR8	N4-gp56 major capsid protein	IDRTLEGQAGNTVTVPR
	32YE	A0A2G5WGM1	IS66 transposase	KFDEALKALK
	32YE	A0A380CJA9	Bacterial membrane flanked	VATVSAAVK
	32YE	A0A127VTV3	DNA-directed RNA polymerase subunit beta	LLPHLEK
	32YE	A0A2G6B6P9	Cell division protein	LQEIARLR
	32YE	A0A0M0GJP7	Histidine kinase	AYLLLQK
	32YE	I0JT99	ABC transporter	GKAPVNGGILKWK
	32YE	A0A2G5XLN0	UDP-glucose 6-dehydrogenase	LSDDLRDVKNK
	32YE	A0A1T4YMX8	Transcriptional regulator	YLALLKQK
	32YE	A0A127VWT5	Aminotransferase	LIGFIGQFENVR
	32YE	A0A2G6AWC3	Acyl-CoA thioesterase	GTIVQIGR
	32YE	A0A0M0GCX8	Cold-shock protein	WFNSEK
	32YE	A0A2G5X810	Uncharacterized protein	MAAGPTDLRK
	32YE	A0A127W4Y6	GMC oxidoreductase	VFEEATK
	32YE	A0A0M0GAS0	Uncharacterized protein	GLFTIKWDK
	32YE	A0A0M0GCK6	Tyrosine recombinase	ISSLENVQR
	32YE	A0A0M0GJU4	ABC transporter	EMKMENLR
	32YE	A0A2G5WWS0	Uncharacterized protein	DISIRNPIIIDK
	32YE	A0A127W1N7	TetR transcriptional regulator	KFLKSNLK
	32YE	F9DSH4	FMN-dependent NADH-azoreductase	IESRLLAAKQK
	32YE	F9DWA3	Chitooligosaccharide deacetylase	TLGIDPPK
	32YE	A0A127VYF6	3-phosphoshikimate 1-carboxyvinyltransferase	AVTVTIPDR
	32YE	A0A127VYF6	3-phosphoshikimate 1-carboxyvinyltransferase	EIVNPQSEYK
	32YE	A0A2G5ZEA6	Uncharacterized protein	LTLIEIVGVR
	32YE	A0A2G5WV69	DNA polymerase I	TIGEQLSER
	32YE	F9DQN3	Carbon starvation protein	VIQSKQQR
	32YE	I0JRM1	N-acetylglucosaminyldiphosphoundecaprenol N-acetyl-beta-D-mannosaminyltransferase	RMLALPR
	32YE	F9DX66	Gp49 protein	SLELDASGNDLK
	32YE	A0A0M0GI88	Dihydroorotate dehydrogenase	QLESRGVK
	32YE	A0A380C940	Zinc-transporting ATPase	ISNFIDRFESR
	32YE	I0JGX5	Uncharacterized protein	RANMKTTLNK
	32YE	A0A2G6B156	MBL fold metallo-hydrolase	SIVDSLPR
	32YE	I0JH53	ATP-dependent zinc metalloprotease	ITGLLGGR
	32YE	A0A127W007	GTPase	MTEDVFR
	32YE	A0A127W007	GTPase	DAFELDK
	32YE	I0JHQ6	Uncharacterized protein	MKEVILMTNK
	32YE	F9DS41	Lipoprotein ABC transporter	KTFGEGNTLVEALK
	32YE	A0A2G5XFA1	PTS fructose transporter	TINLHLHSSSK
	32YE	A0A127W434	Fis transcriptional regulator	LGISQSTANR
	32YE	A0A0M0G6V9	PTS glucose-specific transporter	IVNMFPTK
	32YE	A0A345NYR6	Type I-C CRISPR-associated protein	VIDKENAR
	32YE	A0A2G6AR77	Uncharacterized protein	DIIQLTRDHNLMR
	32YE	A0A2G6BCZ2	Uncharacterized protein	QTLLDAEFVLAEPK
	32YE	A0A380BFJ0	1,5-anhydro-D-fructose reductase	ELLDNNAIGEIR
	32YE	A0A2G5XM76	MOSC protein	TLSIGVPR
	32YE	A0A2G6B747	Replication ATP-dependent helicase	DEKDAYGISK
	32YE	A0A2G5XF41	MFS transporter	LIIPNQKK
	32YE	A0A135WFY3	Uncharacterized protein	SIERKDAYEK
	32YE	I0JJ49	Uncharacterized protein	NNLSIPDGELQVR
	32YE	A0A127W2V2	UPF0340 protein	IGTGGALEIGK
	32YE	A0A0M0GIL3	Peptide ABC transporter	ANDRITLVK
	32YE	A0A2G5ZJA6	Uncharacterized protein	HFIQLVK
	32YE	A0A2G5XJN7	Pyridine nucleotide-disulfide oxidoreductase	FQIPILELK
	32YE	A0A2G6AZ59	UPF0302 protein	MMAMVPVTAK
	32YE	A0A380BKC4	30S ribosomal protein S1	GGLVVDLGVR
	32YE	I0JS93	Uncharacterized protein	SVQASLEK
	32YE	I0JS93	Uncharacterized protein	SIEIGIK
	32YE	A0A2G6B2M3	Uncharacterized protein	LSGHEPVLK
	32YE	A0A135WB74	DNA replication protein	LVDQLTLSKEVDEAEKK
	32YE	A0A2G6B5T6	Uncharacterized protein	IVREYEK
	32YE	A0A0M0GF23	Chaperone protein HtpG	ELISNSSDAIDK
	32YE	A0A2G5WNR3	Proline--tRNA ligase	VATPNQR
	32YE	A0A0M0GFZ4	Tagatose 1,6-diphosphate	EALNRLSDK
	32YE	A0A0M0GBV1	Protein GrpE	LQADFDNSR
	32YE	I0JGZ6	Acetyl-CoA synthetase	DMQPIPAR
	32YE	A0A345NWN9	AI-2E transporter	MLSIDK
	32YE	A0A127W5U2	Uncharacterized protein	TPFLFPNAVPNFIR
	32YE	A0A135W4I9	Uncharacterized protein	KVKSFIQK
	32YE	F9DY46	Zinc/iron permease	EILNESIR
	32YE	A0A2G6AW53	DUF2804 protein	QLLGSILER
	32YE	A0A0M0GKM5	Potassium-transporting ATPase	ELGLFGEER
	32YE	A0A2G6ANQ2	Acyl-CoA dehydrogenase	NTPYNLIAKK
	32YE	A0A2G5X1T8	Sirohydrochlorin chelatase	LLEHQPK
	32YE	I0JP29	Glycine--tRNA ligase	ALGIDPLK
	32YE	F9DWB7	Small acid-soluble spore protein	FAEGDEFAKIK
	32YE	A0A0M0GHU4	Translation initiation factor IF-2	IDVEGVNVR
	32YE	I0JS22	Minor extracellular serine protease	AITVGASALPSK
	32YE	F9DT71	Lactate utilization protein	APISERLAMK
	32YE	I0JHC9	Uncharacterized protein	DSILEGGKRTAR
	32YE	A0A345NTI1	Peptidoglycan endopeptidase	ADAGSIHR
	32YE	A0A2G6B5P0	GTP-binding protein	DANKDLLLAANMADKSSIAK
	32YE	A0A2G5WHB7	Stage IV sporulation protein	DWLVFIK
	32YE	A0A2G5ZJQ1	Uncharacterized protein	LTIGSGPR
	32YE	A0A345NYJ6	GntP permease	ILGFIGDK
	32YE	A0A0M0G785	Spore gernimation protein	GMMIEILK
	32YE	A0A2G5XME9	Uncharacterized protein	DIFLGPDR
	32YE	A0A127VUD1	Multidrug ABC transporter	AVLEGINLNIR
	32YE	F9DPQ4	Dihydrolipoyl dehydrogenase	LDFSKAQK
	32YE	A0A2G6ARL6	Glutamate-1-semialdehyde 2,1-aminomutase	TVAAFHTVFAK
	32YE	A0A0M0GF71	RNA helicase	AKEEELQR
	32YE	A0A0M0G6Q0	Histidine kinase	YPNASMFWVDGK
	32YE	A0A2G6AXU1	PilZ protein	IQLNNDKK
	32YE	A0A2G6BAG4	PAS S-box protein	LVNSGTHPK
	32YE	A0A0M0GLR5	Glutamate synthase	YPRTRGQQVASGR
	32YE	I0JQG6	UvrABC protein	GIDIDIPK
	32YE	I0JMI1	Ribonuclease 3	IEYEIVEER
	32YE	A0A380BEW8	EIIABC-Fru	EAVIEAVNAK
	32YE	A0A2G6BD96	Arylamine N-acetyltransferase	SELLEQVR
	32YE	F9DXN1	Ribonuclease R	QMIMIGERSGK
	32YE	A0A2G5WGQ7	Uncharacterized protein	SYSTGYK
	32YE	A0A2G5VWM4	Uncharacterized protein	VLKNDIEAK
	32YE	A0A380C7Q6	Tyrosine--tRNA ligase	ALSVNEMR
	32YE	A0A0M0GGL3	Ribosome maturation factor RimP	EGKDWFLR
	32YE	A0A1T4YP70	PAS S-box protein	VFLGTGELTGVEVLVR
	32YE	I0JME0	Pullulanase	SLSLEEDLR
	32YE	A0A135WQR9	Phenylalanine--tRNA ligase beta subunit	GVDPERVAQAAER
	32YE	A0A2G6B329	Uncharacterized protein	FNPREFSVENIGSEVMVAR
	32YE	A0A2G5WGB1	N-acetylmuramoyl-L-alanine amidase	YGWTIYIK
	32YE	A0A1T4XKB1	Uncharacterized protein	IISNIPGV
	32YE	A0A380C6S9	ACT protein	LQTIAERR
	32YE	F9DW88	Uncharacterized protein	RDAESQVK
	32YE	A0A127W3B2	Hemolysin	FEIEEMER
	32YE	A0A127W299	Cell division protein	VQFLVNNDK
	32YE	A0A127W2K1	Uncharacterized protein	GKNYLQNK
	32YE	A0A135WQN7	Protein prkA	IYEKMIK
	32YE	A0A0M0GIF4	Multidrug MFS transporter	ITATKEVLR
	32YE	F9DXM7	Uncharacterized protein	IIKSFEK
	32YE	A0A2G5W3Q4	Fatty-acid--CoA ligase	DQLKEYYTKK
[truncated: 6,937 more rows]
